# Supplementary material for: Predicting potential recovery of the endangered bromeliad Tillandsia utriculata: An agent-based modeling approach
Source: PLoS Comput Biol. 2025 Jun 10;21(6):e1013157. doi: 10.1371/journal.pcbi.1013157 (PMC12184934; doi:10.1371/journal.pcbi.1013157)
Supplement: S1 Data — CSV file of the host tree data taken in Myakka River State Park (MRSP). (CSV) [file pcbi.1013157.s001.csv]

Area	Longitude	Latitude	HostSPP	BA	IndividualsPerHost	FasciculataPerHost	UtriculataPerHost
CanopyWalkway	-82.302206	27.244706	QUVI	4631.477262	5	4	1
CanopyWalkway	-82.302339	27.244719	QUVI	2681.954086	1	1	0
CanopyWalkway	-82.301817	27.244753	QUVI	11429.25545	3	3	0
CanopyWalkway	-82.302358	27.2448	QULA	6095.954239	2	2	0
CanopyWalkway	-82.302625	27.244861	QULA	1625.970548	8	8	0
CanopyWalkway	-82.302431	27.244886	QUVI	3277.5922	1	1	0
CanopyWalkway	-82.302519	27.244958	QUVI	1720.210473	2	1	1
CanopyWalkway	-82.302597	27.244958	SAPA	784.26719	2	1	1
CanopyWalkway	-82.302506	27.245031	QUVI	8741.732886	12	12	0
CanopyWalkway	-82.302581	27.245064	QUVI	3298.059676	1	0	1
CanopyWalkway	-82.302428	27.245239	QUVI	10954.42728	1	0	1
CanopyWalkway	-82.302589	27.245239	QUVI	6532.5021	1	1	0
CanopyWalkway	-82.301458	27.245767	QUVI	564.1043769	5	5	0
ClayGully	-82.249442	27.288567	QULA	2419.222693	6	6	0
ClayGully	-82.249603	27.288611	QULA	660.5198554	1	1	0
ClayGully	-82.249575	27.288633	QUVI	265.9044022	1	1	0
ClayGully	-82.249408	27.28865	QULA	2587.698453	1	1	0
ClayGully	-82.249328	27.288686	QULA	1006.597702	2	2	0
ClayGully	-82.249814	27.288714	QUVI	12831.67811	2	2	0
ClayGully	-82.249303	27.288736	QUVI	2058.874161	1	1	0
ClayGully	-82.249375	27.288736	QULA	1847.45283	2	2	0
ClayGully	-82.249175	27.288769	QUVI	19211.59306	5	5	0
ClayGully	-82.249353	27.288783	QU?	1200.724566	2	2	0
ClayGully	-82.249506	27.288783	QULA	451.9573731	27	27	0
ClayGully	-82.249411	27.288797	QUVI	1006.597702	5	5	0
ClayGully	-82.249478	27.288797	QUVI	764.5379882	3	3	0
ClayGully	-82.249231	27.288856	QUVI	2419.222693	4	4	0
ClayGully	-82.249147	27.288889	QUVI	15735.02023	8	8	0
ClayGully	-82.248892	27.288892	QUVI	24328.49351	5	5	0
ClayGully	-82.249133	27.288892	QUVI	2632.976657	1	1	0
ClayGully	-82.249106	27.288914	QUVI	3504.635101	1	1	0
ClayGully	-82.249603	27.288919	QULA	1506.739253	2	2	0
ClayGully	-82.249253	27.288956	QULA	3892.558962	1	1	0
ClayGully	-82.248833	27.288961	QULA	3211.980037	10	10	0
ClayGully	-82.249389	27.288964	QULA	363.050301	1	1	0
ClayGully	-82.24955	27.288983	QULA	834.6897521	3	3	0
ClayGully	-82.249181	27.28905	QUVI	26076.09867	7	7	0
ClayGully	-82.249056	27.289058	QUVI	12627.82017	5	5	0
ClayGully	-82.248678	27.289117	QULA	4790.622491	2	1	1
ClayGully	-82.248842	27.289172	QULA	NA	13	13	0
ClayGully	-82.248631	27.289203	QULA	436.5949851	5	5	0
ClayGully	-82.249044	27.289208	QULA	929.4087706	1	1	0
ClayGully	-82.248978	27.289264	QULA	551.5458602	7	7	0
ClayGully	-82.249314	27.289278	QULA	1116.278556	4	4	0
ClayGully	-82.248614	27.289306	QULA	3642.684536	4	4	0
ClayGully	-82.248572	27.289314	QULA	1839.842322	34	33	1
ClayGully	-82.2488	27.289322	QUVI	70845.01921	58	55	3
ClayGully	-82.249064	27.289325	QUVI	3717.635083	2	2	0
ClayGully	-82.249264	27.289331	QUVI	10773.93493	14	14	0
ClayGully	-82.248558	27.289386	QULA	1712.867001	1	1	0
ClayGully	-82.248661	27.289428	SAPA	551.5458602	1	0	1
ClayGully	-82.24865	27.289494	QUVI	11232.96088	29	24	5
ClayGully	-82.248619	27.2895	QULA	1206.874234	11	11	0
ClayGully	-82.249183	27.2895	QULA	606.9871166	1	0	1
ClayGully	-82.249203	27.289606	QUVI	1513.627194	0	0	0
ClayGully	-82.248997	27.289614	QULA	769.4467267	2	2	0
ClayGully	-82.249206	27.289614	QUVI	1749.741444	3	3	0
ClayGully	-82.249328	27.290733	QUVI	4572.344634	16	16	0
ClayGully	-82.249092	27.291161	QULA	1372.279087	3	3	0
