# Supplementary material for: Predicting potential recovery of the endangered bromeliad Tillandsia utriculata: An agent-based modeling approach
Source: PLoS Comput Biol. 2025 Jun 10;21(6):e1013157. doi: 10.1371/journal.pcbi.1013157 (PMC12184934; doi:10.1371/journal.pcbi.1013157)
Supplement: S2 Model — Netlogo file of the agent-based model described in the Agent-based model description section. Requires NetLogo version 6.4 or higher to run (https://ccl.northwestern.edu/netlogo/download.shtml). (ZIP) [file pcbi.1013157.s002.zip]

Archive with 4 entries (4 files):
- S2 Model_ABM NetLogo File.nlogo
- Forest-125trees-750rosettes.csv
- ParameterSets10.csv
- ParameterSets1000.csv
