# Supplementary material for: Predicting potential recovery of the endangered bromeliad Tillandsia utriculata: An agent-based modeling approach
Source: PLoS Comput Biol. 2025 Jun 10;21(6):e1013157. doi: 10.1371/journal.pcbi.1013157 (PMC12184934; doi:10.1371/journal.pcbi.1013157)
Supplement: S2 Model — Netlogo file of the agent-based model described in the Agent-based model description section. Requires NetLogo version 6.4 or higher to run (https://ccl.northwestern.edu/netlogo/download.shtml). (ZIP) [file pcbi.1013157.s002.zip › S2 Model_ABM NetLogo File.nlogo]

;-------------------
; --- Extensions ---
;-------------------
extensions[
  csv
  array
  matrix
  rnd
]

;-------------------------
; --- Global Variables ---
;-------------------------
globals[
  ;-------- Globals to be Varied in Model Analysis ---------
  init-mean-MSI          ; initial mean MSI (measured in cm)
  init-std-MSI           ; initial standard deviation in MSI (measured in cm)
  germ-rate              ; germination rate
  MSI-hvar               ; heritability variation of MSI (proportion)
  predation-time         ; year of weevil predation
  parameter-matrix       ; matrix to contain all the parameter sets
  weevils?               ; boolean to turn weevil predation on (if TRUE) or off (if FALSE)

  ;-------- Globals for Model Running ---------
  init-num-bromeliads    ; initial number of bromeliads based on init-num-plants variables for trees
  seed-array-length      ; max number of weeks between dispersal and germination (this value is set to 26 in SETUP)
  weevil-begin           ; year at which weevil predation begins if weevils? = TRUE
  weevil-end             ; year at which weevil predation ends if weevils? = TRUE
  num-trees              ; number of trees in the forest
  n                      ; multiplier for the number of bromeliads per tree, >1 if want pre-weevil predation pop sizes
  years                  ; length of simulation in years (1 year = 52 ticks)
  maxticks               ; length of a simulation in number of weeks (1 wk = 1 tick)
  init-min-MSI           ; minimum possible MSI value at start of simulation
  init-max-MSI           ; maximum possible MSI value at start of simulation

  ;-------- Globals for Output ---------
  total-available-space   ; total m^3 available for bromeliads to grow - calculated once per forest
  induction-LLL-list      ; actual size an induction
  induction-age-list      ; age (in weeks from germination) at time of induction (DO WE NEED THIS?)
  MSI-list                ; min size for induction (MSI) for individual, index of this list corresponds to index of previous list (reported in Experiment D)
  MSI-generation-list     ; generation of individuals for whom MSI is recorded, index of this list correspond to index of previous list (reported in Experiment D)
  init-MSI-list           ; min size of inductions for initial bromeliad population
  all-MSI-list            ; min size of inductions for every bromeliad ever in the model
  last-mean-MSI           ; mean MSI from previous time step
  last-mean-MSI-change    ; change in mean MSI (previous time step - initial)

  ;-------- Globals for Testing Convergence of Tree Placement ----------
  tp-converge  ; 0 = no, 1 = yes

]; End Globals

;------------------------
; --- Breed Variables ---
;------------------------
breed [trees tree]
breed [bromeliads bromeliad]

bromeliads-own[
  lll              ; longest leaf length
  height-in-canopy ; height of the bromeliad in the tree

  min-induction-size              ; min size to undergo induction; heritable
  induction?                      ; boolean variable determining if the bromeliad is undergoing induction
  inflorescence-production-time   ; length of inflorescence time sampled from uniform distribution [71,111] wks --NEED REF--
  inflorescence-counter           ; counts up to inflorescence-production-time
  senescence-time                 ; length of senescence period sampled from uniform distribution [52,104] wks --NEED REF--
  senescence-counter              ; counts up to senescence-time

  alive?         ; boolean variable determining if the bromeliad is alive or dead
  dispersal-week ; set to a random number of weeks up to 5 years to determine the time between seed dispersal and sprouting
  seed-array     ; an array for each bromeliad which contains the number of seeds which will DISPERSE/SPROUT at each week following reproduction

  age            ; total age of a bromeliad in weeks
  generation     ; shows which generation of plant this is

  seed-num     ; the number of seeds each bromeliad will produce (stochasitcally generated)
] ; End bromeliads-own

trees-own [
  b-a             ;basal area
  c-a             ;crown area (in meters sq)
  nn              ;nearest-neighbor
  nn-dist         ;nearest-neighbor distance (in meters)
  m-h             ;maximum height
  occupied?       ;Boolean = false if no bromeliads on tree; = true if at least one bromeliad on tree
  init-num-plants ;initial number of rosettes per tree
]; End trees-own

;------------------------
; --- Patch Variables ---
;------------------------
patches-own[
  my-tree             ; gray patches will have this set to the tree agent the patch belongs to (used to calculate host occupancy)
  available-heights   ; this is a list of heights for each canopy patch, length ranges [0,5]
  tree-centers        ; track the tree(s) a canopy patch belongs to, empty if no canopy cover
  lll-a               ; longest leaf length available in the patch, range [80,105]
]; End patches-own


;------------------------------------------------------------------------------------------------------------------------
; --- Begining of Procedures --------------------------------------------------------------------------------------------
;------------------------------------------------------------------------------------------------------------------------


;-------------------------------
; --- Read-in Parameter Sets ---
;-------------------------------
to read-in-parameter-sets
  ; Read in Parameter Sets for Model Analysis
  let parameter-sets csv:from-file parameter-file
  set parameter-matrix matrix:from-row-list parameter-sets
end

;-----------------------------
; --- Set Parameter Values ---
;-----------------------------
to set-parameter-values
  ;; Define parameter values to be used in model analysis (remember that matrix indices start at 0)
  set init-mean-MSI matrix:get parameter-matrix (parameter-set - 1) (0)
  set init-std-MSI matrix:get parameter-matrix (parameter-set - 1) (1)
  set germ-rate matrix:get parameter-matrix (parameter-set - 1) (2)
  set MSI-hvar matrix:get parameter-matrix (parameter-set - 1) (3)
  set predation-time matrix:get parameter-matrix (parameter-set - 1) (4)

  ;; Set other values needed for simulation
  set years 100 ;-- total years in a single simulation
  set maxticks (years * 52) ;-- total weeks in a single simulation
  set init-min-MSI 30 ;-- min possible MSI at ticks=0 is 30 cm
  set init-max-MSI 90 ;-- max possible MSI at ticks=0 is 90 cm

  ; Setting for weevil predation (predation always ends at year 50)
  set weevil-end 50
  set weevil-begin (weevil-end - predation-time)
end ;end set-parameter-values


;-------------------
; --- Main Setup ---
;-------------------
; This proceedure will set up the forests
; If running multiple simulations on the same forest, this will not be called between simulations
to setup
  ;clear-all
  clear-ticks
  clear-turtles
  clear-patches
  clear-drawing
  clear-all-plots
  clear-output

  ; Set global parameters
  set-default-shape bromeliads "circle 2"
  set seed-array-length 26 ;-- equivalent to 6 months
  set num-trees 125 ;-- forest comprised of 125 trees
  set n 10 ;-- value used in all model analysis in the manuscript

  ; Setting for weevil predation (predation always ends at year 50)
  set weevil-end 50
  set weevil-begin (weevil-end - predation-time)

  ;Generate Starting tree positions
  ask patches [set tree-centers []] ; they all need an empty set before calling setup-trees
  setup-trees                       ; set tree positions

  ; Count the total number of spaces (not just patches) where rosettes can grow
  let cc 0 ;-- temp counter
  ask patches with [available-heights != 0 and available-heights != []]
  [ if length available-heights = 1 [ set cc (cc + 1)]
    if length available-heights = 2 [ set cc (cc + 2)]
  ]
  set total-available-space cc

  reset-ticks
end; End setup


;--------------------
; --- Setup Trees ---
;--------------------
to setup-trees
  create-trees num-trees
  [ setxy random-xcor random-ycor
    set m-h random 2.1 + 13                       ;max height [13,15] meters -- estimated from height of canopy in relation to height of canopy walkway in MRSP
    set b-a random-weibull 0.656 3880 265         ;basal area -- estimated from data collected by Oberle & Sidoti (see file Data > BA.nb for distribution parameter estimation)
    set c-a (0.0287 * b-a + 112.33)               ;crown area -- equation from Spetor (2006)
    set shape "circle"
    set color brown
  ]

  ;-----Begin Code to Place Trees-------
  ask trees
  [ set nn min-one-of (other trees)[distance myself]  ;nn is the the identity of the tree's nearest neighbor
    set nn-dist distance nn                           ;nn-dist is the distance to the nearest neighbor
  ]

  ; Find mean and standard deviation of nearest neighbor distances
  let mean-nn mean [nn-dist] of trees
  let std-nn standard-deviation [nn-dist] of trees

  ; ClayGully Nearest Neighbor Data (see file Data > NearestNeighbor nn-b.nb for data)
  let data-min-nn 0.9    ;min distance between nearest neighbors from data
  let data-max-nn 23.8   ;max distance between nearest neighbors from data
  let data-mean-nn 8.3   ;mean distance between nearest neighbors from data
  let data-std-nn 5.0    ;standard deviation of distance between nearest neighbors from data
  let shift 0.25         ;distant to move trees if within the range of the data
  let nn-tol 0.5         ;tolerance for convergence of tree movement algorithm
  let count-moves 0
  while [ ((abs (mean-nn - data-mean-nn)) > nn-tol or (abs (std-nn - data-std-nn)) > nn-tol) and count-moves < 50000]
  [ ; If std too low, then randomly move 5% of trees
    if std-nn < (data-std-nn - 2 * nn-tol) [ask n-of (round (0.05 * (count trees))) trees [setxy random-xcor random-ycor]]

    ; Move trees if nn-dist outside the range of the data
    ask trees with [(nn-dist < data-min-nn) or (nn-dist > data-max-nn)]
    [ if (nn-dist < data-min-nn) [face nn fd (-1 * abs (nn-dist - data-min-nn))] ;if too close to nearest neighbor, move away
      if (nn-dist > data-max-nn) [face nn fd abs (nn-dist - data-max-nn)]        ;if too far from nearest neighbor, move closer
    ]

    ; Move some trees whose nn-dist is inside the range of the data
    ask n-of (0.05 * (count trees)) trees ;with [(nn-dist > data-min-nn) and (nn-dist < data-max-nn)])
    [ if (nn-dist < data-mean-nn) [face nn rt (random 10.1 - 5) fd (-1 * shift)]   ;if too close to nearest neighbor, move away
      if (nn-dist > data-mean-nn) [face nn rt (random 10.1 - 5) fd (4 * shift)]    ;if too far from nearest neighbor, move closer
    ]

    ; Recalculate distance to nearest neighbor for all trees
    ask trees
    [ set nn min-one-of (other trees) [distance myself]
      set nn-dist distance nn
    ]
    set mean-nn mean [nn-dist] of trees
    set std-nn standard-deviation [nn-dist] of trees

    ; Update counter
    set count-moves (count-moves + 1)
  ]

  ; Report if the tree placement method converged within 50000 steps
  ifelse count-moves < 50000 [set tp-converge 1][set tp-converge 0]
  ;; print (word "count-moves = " count-moves " (mean-nn = " (precision mean-nn 2) ", std-nn = " (precision std-nn 2) ")")
  ;-------End Code to Place Trees---------

  set init-num-bromeliads 0
  ask trees
  [ ;Creates canopy for each tree
    ask patches in-radius (sqrt (c-a / pi))
    [ set pcolor gray
      set tree-centers lput myself tree-centers
    ]

    ;Sets number of bromeliads per tree
    set init-num-plants 0
    let aa random-float 1
    if aa < .186                ; probability of there being at least one T. utriculata in a potential host tree -- estimated from data collected by Oberle & Sidoti
    [ let bb random-float 1
      ifelse bb < .182 [set init-num-plants 1][set init-num-plants random 4 + 2]
    ]

    ;Count initial number of bromeliads
    set init-num-bromeliads (init-num-bromeliads + init-num-plants)
  ]
  print (word "count-moves = " count-moves " (mean-nn = " (precision mean-nn 2) ", std-nn = " (precision std-nn 2) "), init # rosettes = " (init-num-bromeliads * n))

  ;Create the heights that are available for each plant to habitate
  ;-- only sets up the lists for patches with gray (canopy cover)
  ;-- each patch has between 0 and 2 locations
  ask patches with [pcolor = gray]
  [ set my-tree (one-of tree-centers) ; each patch is assigned to a particular tree so we can base the max possible height off of a particular tree
    set available-heights []
    let temp random-float 1
    let num-heights -1
    ; 60 - 36 - 4
    ifelse (temp <= 0.60) [set num-heights 0]
    [ ifelse (temp <= 0.90)
      [set num-heights 1]
      [set num-heights 2]
    ]
    ifelse (num-heights = 0)
    [set pcolor black] ; no canopy heights = canopy gap, black
    [ set lll-a (random 20.1 + 80) ;set maximum total leaf length space available on this patch [80,100]
      let cntr 0
      while [cntr < num-heights]
      [ set available-heights lput (random (([m-h] of my-tree) - 2) + 2) available-heights ; values will range [2,m-h]
        ;Do we want to worry about duplicates in the same set?
        set cntr (cntr + 1)
      ]
    ]
   ]
end ; end setup-trees


;-------------------------
; --- Setup Bromeliads ---
;-------------------------
to setup-bromeliad
  ask bromeliads[die]  ;clears the bromeliads from previous runs
  clear-all-plots      ;clears all plots
  reset-ticks          ;reset ticks to 0

  ;read-in-parameter-sets ;read in parameter sets
  ;set-parameter-values   ;set parameter values based on parameter-set value

  ; Initial Bromeliad Population
  ask trees
  [ ; Populate each tree with the initial number of plants
    hatch-bromeliads n * init-num-plants
    [ set alive? true
      set dispersal-week 0
      set seed-array (array:from-list (n-values seed-array-length [0])) ;creates an array of zeros; gives 26 weeks (6 mos) for germination
      set generation 0                                                  ;generation tracks which generation the plant is from
      set color lime

      set lll random-exponential (1 / 0.0696)  ;calculated based on death rates calculated from Cooper (2006); see Data > DeathRates.nb for calculation
      set age (round ((lll + 18.89) / 0.1193)) ;calculated based on size classes from Cooper (2016); see Data > Correlations between Size and Age.nb for calculation

      ; Set size of graphic according to lll and size class info (T. utriculata)
      ifelse lll > 90 [set size 3] ; Very Large (90, max.)
      [ifelse lll > 50 [set size 2.5] ; Large (50,90]
        [ifelse lll > 30 [set size 2] ; Medium (30,50]
          [set size 1.5] ; Small (15,30]
        ]
      ]

      ;---------------------------------------------------
      ; Other Bromeliad setup details: location in canopy, height
      move-to one-of patches in-radius ([c-a] of myself) with [pcolor = gray]
      set height-in-canopy (one-of available-heights) ; already affiliated with a tree, select of of those heights at random

      let hh [height-in-canopy] of self
      let agent-list bromeliads-here with [height-in-canopy = hh and alive? = true]     ; this creates a list of bromeliads at the height of the local variable
      if sum [lll] of agent-list > (lll-a - [lll] of self)
      [ move-to one-of patches in-radius ([c-a] of myself) with [pcolor = gray]
        set height-in-canopy one-of available-heights
        set hh [height-in-canopy] of self
      ]

      ;---------------------------------------------------------------
      ;Setting min-induction-size using truncated normal distribution
      set min-induction-size random-trunc-normal init-mean-MSI init-std-MSI init-min-MSI init-max-MSI

      ;---------------------------------------------------------------
      ;; Some rosettes might be post induction or post reproduction
      ifelse lll > min-induction-size
      [ ;--1/3 pre-induction
        ifelse random-float 1 < 0.33 ;--1/3 have not gone through induction
        [ set induction? false
          set inflorescence-counter 0
          set inflorescence-production-time 0
          set senescence-counter 0
          set senescence-time 0
        ]
        [ ;--2/3 post-induction
          ifelse random-float 1 < 0.5 ;--of those that have gone through induction 1/2 are still in the process of building the inflorescence (and haven't started reproduction)
          [ set induction? true
            set color 125
            set inflorescence-production-time random 40.1 + 71 ;-- range [71,111], includes seed production up to seed release
            set inflorescence-counter random inflorescence-production-time ;-- somewhere post induction leading up to reproduction
          ]
          [ set induction? true
            set color 125
            set inflorescence-production-time random 40.1 + 71 ;-- range [71,111], includes seed production up to seed release
            set inflorescence-counter inflorescence-production-time ;-- have reached reproduction
            set dispersal-week ticks + (random 260.1) ; includes up to 5 years between dispersal and small individuals sprouting
            seedling-survival
            set senescence-time random 52.1 + 52 ;-- range [52,104]
          ]
        ]
      ]
      [ ;--if haven't reached MIS, definitely have not started induction yet
        set induction? false
        set inflorescence-counter 0
        set inflorescence-production-time 0
        set senescence-counter 0
        set senescence-time 0
      ]
      ;----------------------------------------------------------------

    ]
  ] ; end ask trees

  set induction-LLL-list []
  set induction-age-list []
  set MSI-list []
  set MSI-generation-list []

  set all-MSI-list []

  ; Code for initial min size induction (all)
  ask bromeliads [set all-MSI-list lput min-induction-size all-MSI-list]
  set init-MSI-list all-MSI-list
  set last-mean-MSI mean-MSI
  set last-mean-MSI-change (last-mean-MSI - init-mean-MSI)

end ; end setup-bromeliad


;-------------------------
; --- Setup Experiment ---
;-------------------------
to setup-experiment ;; setup for Behavior Space Experiment
  import-world forest-file
  read-in-parameter-sets ;read in parameter sets
  set-parameter-values   ;set parameter values based on parameter-set value
  setup-bromeliad
end


;-----------------------
; --- Main Procedure ---
;-----------------------
to go
  ; Stopping condition
  if (ticks = maxticks) [ stop ]
  if (population-size = 0) [ stop ]

  ; Update last-mean-MSI
  set last-mean-MSI mean-MSI
  set last-mean-MSI-change (last-mean-MSI - init-mean-MSI)

  ; All bromeliads execute death procedure
  bromeliad-death

  ; Pre-induction bromeliads (veg. growth assumed negligible after)
  ask bromeliads with [induction? = false and alive? = true] [bromeliad-growth]

  ; Bromeliads of reproductive size (regardless of induction or not)
  ask bromeliads with [lll >= min-induction-size and senescence-time = 0 and alive? = true] [bromeliad-reproduction]

  ; Post-seed dispersal bromeliads; start adding small individuals 5 years (260 weeks) after seeds dropped
  ask bromeliads with [senescence-time > 0 and (ticks - dispersal-week) >= 0 and (ticks - dispersal-week) < seed-array-length] [sprout-new-rosettes]

  ; Update Age & Graphics
  ask bromeliads
  [ set age (age + 1)
    ifelse lll > 90 [set size 3] ; Very Large (90, max.)
      [ifelse lll > 50 [set size 2.5] ; Large (50,90]
        [ifelse lll > 30 [set size 2] ; Medium (30,50]
          [set size 1.5] ; Small (15,30]
        ]
      ]
    if alive? = false [set color blue]
  ]

  tick
end ;end GO


;------------------------
; --- Bromeliad Death ---
;------------------------

; --- This procedure asks all the bromeliads to complete it
to bromeliad-death
  ;--Natural Death (Non-crowding)
  ask bromeliads with [alive? = true]
  [ let D random-float 1
    ; Death rates calculated from Cooper (2006);
    ; --- see file Data > Survival.nb for calculations (these probability are from the "other" category)
    ifelse lll > 50
    [ if D < 0.00400 [ set alive? false ] ] ; large & very large size classes death
    [ if D < 0.00976 [ set alive? false ] ] ; small & medium size classes death
  ]

  ;-- Senescence process
  ask bromeliads with [senescence-time > 0]
  [ ifelse senescence-counter > senescence-time
    [ set alive? false ]
    [ set senescence-counter (senescence-counter + 1)]
  ]

  ;-- Natural Death due to Crowding (checks all patches)
  ask patches with [any? bromeliads-here]
  [ let lh available-heights   ;this creates a local copy of heights
    while [length lh > 0]
    [ let hh first lh          ;this local is one of the heights
      let agent-list bromeliads-here with [height-in-canopy = hh and alive? = true]        ; this creates a list of bromeliads at the height of the local variable
      while [(sum [lll] of agent-list > lll-a) and (count agent-list > 1)]  ; keep removing the smallest individual until under lll-a cm threshold or have only one bromeliad left
      [ ask min-one-of agent-list [lll] [ set alive? false ]
        set agent-list bromeliads-here with [height-in-canopy = hh and alive? = true]
      ]
      set lh remove-item 0 lh
    ]
  ] ; end ask patches

  ;--- Death by Weevil Predation
  if (weevils? = true) and (ticks > (weevil-begin * 52)) and (ticks < (weevil-end * 52))
  [ ask bromeliads with [alive? = true]
    [ let D random-float 1
      let popbig count bromeliads with [lll >= 50]
      let popmed count bromeliads with [lll >= 30 and lll < 50]

      ; Weekly death rates due to weevil predation calculated in Data > Survival.nb
      if (popbig > 0 and lll >= 50) [ if D < 0.00631 [ set alive? false ] ] ;-- death to large or v. large rosette
      if (popbig <= 10 and lll >= 30 and lll < 50) [ if D < 0.00708 [ set alive? false ] ] ;-- death to medium rosette
      if (popbig = 0 and popmed <= 50 and lll < 30) [ if D < 0.00708 [ set alive? false ] ] ;-- death to small rosette
      ;--- Death by weevil is preferential to prey upon the LLL >= 50 cm rosettes first
      ;--- Predation of the LLL 30 - 50 cm rosettes will only occur once the LLL >= 50 cm rosettes are diminished
      ;--- Predation of the LLL < 30 cm will only occur once there are LLL >= 50 cm rosettes available
    ]
  ]

  ;--- this procedure asks all bromeliads which are not alive to complete it
  ask bromeliads with [alive? = false] [
     if (alive? = false and (max array:to-list seed-array = 0)) [die]
  ] ;end ask bromeliads
end

;-------------------------
; --- Bromeliad Growth ---
;-------------------------
; This procedure is called by bromeliads with induction? = false
to bromeliad-growth

  let percent-var (random-float 10 - 5) / 100 ; +/- 5% from linear expression

  ; Growth according to time spent in each size class (Cooper, 2016)
  ifelse ((lll > 90) or (lll < 50))
  [ set lll (lll + (1 + percent-var) * 5 / 52) ] ;Sm 15/(3*52) -- Med 20/(4*52) -- VLrg 15/(3*52)
  [ set lll (lll + (1 + percent-var) * 8 / 52) ] ;Lrg 40/(5*52)
end ; end bromeliad-growth


;-------------------------------
; --- Bromeliad Reproduction ---
;-------------------------------
; This procedure is called by bromeliads with LLL >= min-induction-size
to bromeliad-reproduction

  ; Sexual reproduction complete, set senescence time
  if (inflorescence-counter > inflorescence-production-time) ; range [71,111]
  [ set dispersal-week ticks + 260 ; includes 5 years between dispersal and small individuals sprouting
    seedling-survival
    set senescence-time random 52.1 + 52 ; range [52,104]
  ]

  ; Growth of inflorescence, flowering, seed maturation time
  if induction? = true [set inflorescence-counter (inflorescence-counter + 1)]

  ;-- Start production of inflorescence
  if (induction? = false and random-float 1 <  (1 - 0.05 ^ (1 / 260)))  ;-- ~0.0114559, calculated so 95% have completed induction within 5 yrs after reaching MSI)
  [ set inflorescence-production-time random 40.1 + 71 ;-- range [71,111], includes seed production up to seed release
    set induction? true
    set color 125

    ; Record info for output files
    set induction-LLL-list lput ([lll] of self) induction-LLL-list
    set induction-age-list lput ([age] of self) induction-age-list
    set MSI-list lput ([min-induction-size] of self) MSI-list
    set MSI-generation-list lput ([generation] of self) MSI-generation-list
  ]
end


;--------------------------
; --- Seedling Survival ---
;--------------------------
; This procedure is called by a bromeliad from within bromeliad-reproduction at beginning of senescence
to seedling-survival

  ;let lll [lll] of self                            ;set LLL of rosette (local variable)
  calculate-seeds
  let num-seed-surv 0
  ifelse (weevils? = true) and (ticks > (weevil-begin * 52)) and (ticks < (weevil-end * 52))
  [ set num-seed-surv (0.0188896 * seed-num * germ-rate) ] ;-- if weevil predation is occuring
  [ set num-seed-surv (0.0195491 * seed-num * germ-rate) ] ;-- if weevil predation is NOT occuring
  ;-- Above calculation: num seeds that make it to the small size class
  ;--- estimated from Cooper (2006) data (see file Data > DeathRates.nb and Data > Survival.nb for calculations)

  let loop-counter 0
  while [loop-counter < num-seed-surv]
  [ let week round (random-gamma 5 1) ;weeks until germination (shape = 5, scale = 1) --- (see file Data > DeathRates.nb for calculation, 99% germinated within 12 weeks)
    if week < seed-array-length [array:set seed-array week ((array:item seed-array week) + 1)] ;modifies position week of seed-array to increase by 1 indicating one more rosette will be created that week
    set loop-counter (loop-counter + 1)
  ]
end

;----------------------------------
;-------- Calculate-Seeds ---------
;----------------------------------
to calculate-seeds
  ;--Functions and stochasticity generated from FL collected data and Bennet Dissertation (Ch. 4); see Data > SeedCount.nb
  let capsule-num (0.008887 * lll ^ 2.376)
  let carpel-num (capsule-num * 3)
  set seed-num 0
  repeat carpel-num [ set seed-num (seed-num + random-normal 79.1  21.1 )]
end


;----------------------------
; --- Sprout New Rosettes ---
;----------------------------
; This procedures is called by bromeliads with [senescence-time > 0 and (ticks >= dispersal-week)]
; -- dispersal-week is set as 5 years (260 weeks) after completion inflorescence production
to sprout-new-rosettes
  let w (ticks - dispersal-week)   ; the first index of the array [0] is the week the seeds dropped
  let aa array:item seed-array w   ; aa is the number of 15 cm LLL seedlings that will be hatched from the mother rosette at the current time step
  if aa != 0 [
    array:set seed-array w 0       ; set the value at index "week" to 0 -- this is used to know when the mother rosette hatching seedlings should die
    hatch aa [                     ; hatch the appropriate number of 15 cm LLL seedlings and set all bromeliad variables
      set lll 15
      set induction? false

      ;; Location of where bromeliad emerges
      let dispersal-radius ((1.32 / 0.65) * height-in-canopy)   ;dispersal radius based on height of rosette in canopy --- Bennett (1992) wind tunnel experiments
      let potential-placements (patches with [pcolor = gray and (min available-heights) >= ([height-in-canopy] of myself + 1)] in-radius dispersal-radius) ;potential dispersal patches need to have heights 1m above or any distance below mother rosette's height in canopy
      if (height-in-canopy > 13) [set potential-placements  (patches with [pcolor = gray and (max available-heights) > 10])]
      if any? potential-placements
      [ move-to rnd:weighted-one-of potential-placements [1 / sqrt (distance myself + 1)] ;Distance of dispersal is inversely weighted by distance of potential patch from mother rosette; NOTE: We add the +1 to avoid divsion by zero
        set height-in-canopy one-of [available-heights] of patch-here
      ] ;NOTE: If there are not potential placements then the new rosette will sprout on the same patch and at the same height as the mothe rosette

      set min-induction-size (random-normal min-induction-size (MSI-hvar / 100 * min-induction-size))   ;%varMSI = 2.2% variation in MSI --- Halligan & Keightley (2009)
      set inflorescence-counter 0
      set inflorescence-production-time 0
      set senescence-counter 0
      set senescence-time 0
      set seed-array (array:from-list n-values seed-array-length [0]) ; an array of 26 0s (6 mos of germiantion/adding new individuals)
      set inflorescence-counter 0
      set inflorescence-production-time 0
      set senescence-counter 0
      set senescence-time 0
      set dispersal-week 0
      set seed-num 0

      set alive? true
      set age 260    ;--age for all newly generated rosettes starts at 260 weeks (5 years)
      set generation generation + 1
      set all-MSI-list lput min-induction-size all-MSI-list

      set color lime

      ;set which tree the plant is in
      ;finds the nearest three trees and assigns one of them as mother
      let neighbor-set min-n-of 3 trees [distance myself - ([c-a] of self) / 3.14]
      let mother-tree one-of neighbor-set
   ]
 ]
end

;---------------------------------------------------------------------------------------------------------------------------------
;---------------------------------------------------------------------------------------------------------------------------------
; --- REPORTERS ------------------------------------------------------------------------------------------------------------------
;---------------------------------------------------------------------------------------------------------------------------------
;---------------------------------------------------------------------------------------------------------------------------------

;-----------------------
; --- Random-Weibull ---
;-----------------------
; This is a reporter which returns one value randomly generdate from a Weibull distribution with
; Shape Parameter = a
; Scale Parameter = b
; Shift Parameter = c
to-report random-weibull[ a b c ]
  ifelse a > 0 and b > 0
  [ report c + b * (-1 * ln random-float 1) ^ (1 / a) ]
  [ print("Shape and scale parameters must be positive") report false ]
end

;-------------------------------
;--- Random Truncated Normal ---
;-------------------------------
; Reporter which generates a single sample from a truncated normal distribution
; m = mean, s = standard deviation, a = lower bound, b = upper bound
; Link to source: https://link.springer.com/article/10.1007%2FBF00143942 (https://arxiv.org/pdf/0907.4010.pdf)
to-report random-trunc-normal [m s a b]
  ;-- Accept-Reject Algorithm
  let z 0
  let g 0
  let u 1

  while [u > g]
  [ ;-- Step 1
    set z (random-float (b - a) + a)

    ;-- Step 2
    set g 0
    ifelse (a <= m and b >= m) ;-- if a <= m <= b
    [ set g (exp (-1 * (z - m) ^ 2 / (2 * (s ^ 2)))) ]
    [ if b < m [ set g (exp ( (b ^ 2 - (z - m) ^ 2) / (2 * (s ^ 2)))) ]
      if a > m [ set g (exp ( (a ^ 2 - (z - m) ^ 2) / (2 * (s ^ 2)))) ]
    ]

    ;-- Step 3
    set u random-float 1
  ]

  report z
end

;-----------------------
;--- Population Size ---
;-----------------------
to-report population-size
  report (count bromeliads with [alive? = true])
end

;---------------------------------
;--- Change in Population Size ---
;---------------------------------
to-report population-size-change
  report population-size - (init-num-bromeliads * n)
end

;----------------
;--- Mean MSI ---
;----------------
to-report mean-MSI
  let temp 0
  ifelse population-size > 0
  [ set temp (mean [min-induction-size] of bromeliads with [alive? = true]) ]
  [ set temp 0 ]
  report temp
end

;--------------------------
;--- Change in Mean MSI ---
;--------------------------
to-report mean-MSI-change
  report mean-MSI - init-mean-msi
end

;--------------
;--- SD MSI ---
;--------------
to-report std-MSI
  report (standard-deviation [min-induction-size] of bromeliads with [alive? = true])
end
@#$#@#$#@
GRAPHICS-WINDOW
322
12
855
546
-1
-1
3.02
1
10
1
1
1
0
1
1
1
0
173
0
173
1
1
1
ticks
30.0

BUTTON
4
10
104
43
setup forest
setup
NIL
1
T
OBSERVER
NIL
NIL
NIL
NIL
1

BUTTON
104
330
303
375
Run Simulation
go
T
1
T
OBSERVER
NIL
NIL
NIL
NIL
1

BUTTON
157
211
305
244
Initialize Rosettes
setup-bromeliad
NIL
1
T
OBSERVER
NIL
NIL
NIL
NIL
1

PLOT
8
429
311
549
Bromeliad Population - Total
Time (wks)
Population
0.0
10.0
0.0
100.0
true
false
"" ""
PENS
"Total Population" 1.0 0 -16777216 true "" "plot count bromeliads with [alive? = true]"

MONITOR
8
549
162
594
% rosettes LLL in [15,30]
count bromeliads with [lll <= 30 and alive? = true] / count bromeliads with [alive? = true] * 100
1
1
11

MONITOR
162
549
311
594
% rosettes LLL in (50,90]
count bromeliads with [lll < 50 and lll <= 90 and alive? = true] / count bromeliads with [alive? = true] * 100
1
1
11

MONITOR
8
594
162
639
% rosettes LLL in (30,50]
count bromeliads with [lll > 30 and lll <= 50 and alive? = true] / count bromeliads with [alive? = true] * 100
1
1
11

MONITOR
162
594
311
639
# rosettes LLL > 90
count bromeliads with [lll > 90 and alive? = true] / count bromeliads with [alive? = true] * 100
1
1
11

MONITOR
868
350
1171
395
Total Available Space (m^3)
total-available-space
1
1
11

PLOT
868
54
1171
174
Nearest Neighbor
Nearest Neighbor Distance (m)
Frequency
0.0
25.0
0.0
10.0
true
false
"" ""
PENS
"default" 1.0 1 -16777216 true "" "histogram [nn-dist] of trees"

MONITOR
1092
58
1167
103
Mean NN Dist
mean [nn-dist] of trees
2
1
11

MONITOR
8
385
58
430
Year
floor (ticks / 52)
0
1
11

MONITOR
1092
102
1167
147
SD NN Dist
standard-deviation [nn-dist] of trees
2
1
11

PLOT
868
173
1171
293
Basal Area
Basal Area (cm^2)
Frequency
0.0
30000.0
0.0
10.0
true
false
"" ""
PENS
"default" 1000.0 1 -16777216 true "" "histogram [b-a] of trees"

BUTTON
980
12
1165
45
repeat setup (10 times)
let convergence-counter 0\nrepeat 10 \n[ setup \n  set convergence-counter (convergence-counter + tp-converge)\n]\nlet percent-converged (convergence-counter / 10) * 100\nprint (word \"# Tree = \" num-trees \", % Convergence = \" percent-converged \" (10 runs)\")\n
NIL
1
T
OBSERVER
NIL
NIL
NIL
NIL
1

TEXTBOX
870
300
1171
344
Forests constructed with 125 trees will always converge in the setup-trees procedure to within 0.5 of the mean and standard deviation of the nearest neighbor (nn) data. \nData: mean = 8.3 m; std = 5.0 m.
9
0.0
0

MONITOR
176
385
249
430
Mean MSI
mean-MSI
1
1
11

MONITOR
248
385
311
430
SD MSI
std-MSI
1
1
11

MONITOR
57
385
177
430
# rosettes
count bromeliads with [alive? = true]
0
1
11

MONITOR
9
330
97
375
Init # Rosettes
init-num-bromeliads * n
0
1
11

TEXTBOX
10
258
209
276
Global Parameters varied in Analysis
11
0.0
1

TEXTBOX
869
12
972
40
For Model Validation of Forest Structure
11
0.0
1

MONITOR
8
639
162
684
% rosettes post-induction
count bromeliads with [induction? = true and alive? = true] / count bromeliads with [alive? = true] * 100
2
1
11

INPUTBOX
4
50
307
110
forest-file
Forest-125trees-750rosettes.csv
1
0
String

BUTTON
193
38
301
71
Import Forest
import-world forest-file
NIL
1
T
OBSERVER
NIL
NIL
NIL
NIL
1

MONITOR
8
277
65
322
mu_0
init-mean-MSI
2
1
11

MONITOR
64
277
122
322
sigma_0
init-std-msi
2
1
11

MONITOR
121
277
178
322
g
germ-rate
2
1
11

MONITOR
177
277
234
322
nu
MSI-hvar
4
1
11

MONITOR
233
277
290
322
Tp
predation-time
2
1
11

INPUTBOX
224
109
307
169
parameter-set
28.0
1
0
Number

TEXTBOX
7
172
302
206
If parameter-set=x, then global parameters varied in analysis will be set to values in row x of parameter-file
10
0.0
1

MONITOR
1094
177
1167
222
# trees
num-trees
0
1
11

BUTTON
4
211
158
244
Set Global Parameters
read-in-parameter-sets\nset-parameter-values
NIL
1
T
OBSERVER
NIL
NIL
NIL
NIL
1

INPUTBOX
4
109
225
169
parameter-file
ParameterSets.csv
1
0
String

PLOT
322
552
586
678
Mean MSI over Time
Time (wks)
MSI (cm)
0.0
5200.0
0.0
100.0
true
false
"" ""
PENS
"default" 1.0 2 -16777216 true "" "if population-size > 0 [plotxy ticks (mean [min-induction-size] of bromeliads with [alive? = true])]"

PLOT
591
552
855
679
Current MSI Distribution
MSI (cm)
freq
20.0
100.0
0.0
10.0
true
false
"" ""
PENS
"default" 1.0 1 -16777216 true "" "histogram [min-induction-size] of bromeliads with [alive? = true]"

MONITOR
807
563
877
608
Mean MSI
mean [min-induction-size] of bromeliads with [alive? = true]
2
1
11

MONITOR
162
639
311
684
# dead rosettes
count bromeliads with [alive? = false]
0
1
11

MONITOR
807
612
903
657
Last Mean MSI
last-mean-msi
2
1
11

@#$#@#$#@
# MODEL OVERVIEW

This ABM is designed to simulate the population dynamics of the _Tillandsia utriculata_ over many generations. The model includes growth and dispersal procedures informed by its life history and collected data. In particular, the model simulates the minimum size of induction (MSI) as an inherited trait. The model also includes predation by the invasive weevil _Metamasius callizona_, which can be set to occur for different lengths of time. Analysis of this model is intended to explain the impact weevil predation may have had on the timing of reproduction in _T. utriculata_. A complete description of the ABM is given in the Methods and Models section of the article [1].

## MODEL ENTITIES, PARAMETERS, AND TIME SCALES

**Agents:** There are two categories of agents in this model: 
	1. Individual _T. utriculata_ rosettes (breed = bromeliads) 
	2. The trees upon which the rosettes grow (breed = trees)
The full list of agent variables are given in Table 6 for the bromeliads and Table 7 for the trees in [1].

**Patches:** The patches are arranged in a 173x173 grid, with each patch representing a 1 square meter section of Myakka River State Park (MRSP). In total, this area depicts approximately 3 hectares, the size of one inventory site [2]. If a patch has canopy cover and at least one height with a suitable branch, it is colored gray, otherwise the patch is colored black. Canopy patches each have a list of heights at which bromeliads may be located; the number of available heights are 0, 1, and 2 in the approximate ratio 60:36:4 (estimated based off field observations). Canopy heights range from 2 m to the maximum height of the tree, and each tree is no taller than 15 m. The state variables of each patch are given in Table 8 of [1].

**Global Parameters:** The model uses several global parameters to guide processes in the model. The parameters that are varied in the model analysis define the initial mean MSI (_μ_(0) or `init-mean-MSI`), germination rate (_g_ or `germ-rate`), MSI hertiability variation (_ν_ or `MSI-hvar`), initial standard deviation in MSI distribution (_σ_(0) or `init-std-MSI`), and the length of the predation period (_Tp_ or `predation-time`). Additionally, there are several global parameters which are not varied, as well as global variables that are used to generate output for model analysis and model validation. The global parameters and variables are given in Table 9 of [1].

**Time Scales:** A single time step in the model represents one week and is tracked by the global variable `ticks` which is increased at the end of each iteration of the `go` procedure. The simulation runs until `ticks` has reached the value of 5,200 weeks (i.e., 100 years).


## PROCESS OVERVIEW

The model is initialized with a mature forest and an established population of _T. utriculata_. The bromeliads are distributed throughout the forest according to probabilities generated from host tree data from MRSP (see the Myakka River State Park (MRSP) Data section of [1]). During each time step, there is some probability of each bromeliad dying from natural causes (overcrowding, falling off of a tree branch, predation, senescence, etc.). These probabilities vary according to the size of the rosette, and this process is encapsulated within the submodel `Bromeliad-Death`.
 
Next, bromeliads that have yet to complete induction grow according to the `Bromeliad-Growth` submodel, which reflects the natural growth of each plant. Then, all bromeliads of reproductive size that have not yet dispersed seeds execute the `Bromeliad-Reproduction` submodel. In this submodel, rosettes complete inflorescence induction, generate the inflorescence, and store rosettes from resultant germinated seeds that survive to 15 cm LLL by calling the `Seedling-Survival` submodel. Next, post-reproductive bromeliads which are senescing execute the `Sprout-New-Rosettes` submodel. This submodel dictates the placement of the bromeliads that have grown to 15 cm LLL from seeds following a dispersal event. All submodels are described in the Submodels section of [1]. 

Finally, the graphic interface is altered to reflect changes in the agents' sizes and life stage (vegetative, reproductive, senesced). The flow diagram below illustrates the procedures that occur during each weekly time step.

![FlowDiagram](file:Fig5-MainFlow.jpg)


# HOW TO USE THIS MODEL

**Single Simulation:** In the Interface tab, set the value of `forest-file` to the name of one of forest setup file, and click on the "Import Forest" button. Altenative, you can generate a new forest by clicking the "Setup Forest" button. Once the forest is created, set the value of `parameter-file` to the name of a parameter file, and the value of `parameter-set` to a number corresponding to one of the parameter sets. Click on the "Set Global Variables" button and then the "Initialize Rosettes" button. The model is now fully initialize. Click the "Run Simulation" button to run a single simulation.

**Multisimulation Experiment:** The following experiments are available in BehaviorSpace:
* Exp A - Weevils Absent (N=1000)
* Exp A - Weevils Present (N=1000)
* Exp B - Weevils Absent (N=10)
* Exp B - Weevils Present (N=10)
Experiment A will run a single simulation for each of 1000 unique parameter sets. Experiment B will run 100 simulations for each of 10 unique parameter sets.


# CREDITS AND REFERENCES

[1] **give citation once published**

[2] Cooper T. Ecological and demographic trends and patterns of _Metamasius   callizona_ (Chevrolat), an invasive bromeliad-eating weevil, and Florida's native bromeliads [Masters Thesis]. University of Florida; 2006.
@#$#@#$#@
default
true
0
Polygon -7500403 true true 150 5 40 250 150 205 260 250

airplane
true
0
Polygon -7500403 true true 150 0 135 15 120 60 120 105 15 165 15 195 120 180 135 240 105 270 120 285 150 270 180 285 210 270 165 240 180 180 285 195 285 165 180 105 180 60 165 15

arrow
true
0
Polygon -7500403 true true 150 0 0 150 105 150 105 293 195 293 195 150 300 150

box
false
0
Polygon -7500403 true true 150 285 285 225 285 75 150 135
Polygon -7500403 true true 150 135 15 75 150 15 285 75
Polygon -7500403 true true 15 75 15 225 150 285 150 135
Line -16777216 false 150 285 150 135
Line -16777216 false 150 135 15 75
Line -16777216 false 150 135 285 75

bromeliad
false
0
Polygon -7500403 true true 150 225 105 210 60 120 105 165 90 90 135 150 150 45 165 150 210 90 195 165 240 120 195 210 150 225

bug
true
0
Circle -7500403 true true 96 182 108
Circle -7500403 true true 110 127 80
Circle -7500403 true true 110 75 80
Line -7500403 true 150 100 80 30
Line -7500403 true 150 100 220 30

butterfly
true
0
Polygon -7500403 true true 150 165 209 199 225 225 225 255 195 270 165 255 150 240
Polygon -7500403 true true 150 165 89 198 75 225 75 255 105 270 135 255 150 240
Polygon -7500403 true true 139 148 100 105 55 90 25 90 10 105 10 135 25 180 40 195 85 194 139 163
Polygon -7500403 true true 162 150 200 105 245 90 275 90 290 105 290 135 275 180 260 195 215 195 162 165
Polygon -16777216 true false 150 255 135 225 120 150 135 120 150 105 165 120 180 150 165 225
Circle -16777216 true false 135 90 30
Line -16777216 false 150 105 195 60
Line -16777216 false 150 105 105 60

car
false
0
Polygon -7500403 true true 300 180 279 164 261 144 240 135 226 132 213 106 203 84 185 63 159 50 135 50 75 60 0 150 0 165 0 225 300 225 300 180
Circle -16777216 true false 180 180 90
Circle -16777216 true false 30 180 90
Polygon -16777216 true false 162 80 132 78 134 135 209 135 194 105 189 96 180 89
Circle -7500403 true true 47 195 58
Circle -7500403 true true 195 195 58

circle
false
0
Circle -7500403 true true 0 0 300

circle 2
false
0
Circle -7500403 true true 0 0 300
Circle -16777216 true false 30 30 240

cow
false
0
Polygon -7500403 true true 200 193 197 249 179 249 177 196 166 187 140 189 93 191 78 179 72 211 49 209 48 181 37 149 25 120 25 89 45 72 103 84 179 75 198 76 252 64 272 81 293 103 285 121 255 121 242 118 224 167
Polygon -7500403 true true 73 210 86 251 62 249 48 208
Polygon -7500403 true true 25 114 16 195 9 204 23 213 25 200 39 123

cylinder
false
0
Circle -7500403 true true 0 0 300

dot
false
0
Circle -7500403 true true 90 90 120

face happy
false
0
Circle -7500403 true true 8 8 285
Circle -16777216 true false 60 75 60
Circle -16777216 true false 180 75 60
Polygon -16777216 true false 150 255 90 239 62 213 47 191 67 179 90 203 109 218 150 225 192 218 210 203 227 181 251 194 236 217 212 240

face neutral
false
0
Circle -7500403 true true 8 7 285
Circle -16777216 true false 60 75 60
Circle -16777216 true false 180 75 60
Rectangle -16777216 true false 60 195 240 225

face sad
false
0
Circle -7500403 true true 8 8 285
Circle -16777216 true false 60 75 60
Circle -16777216 true false 180 75 60
Polygon -16777216 true false 150 168 90 184 62 210 47 232 67 244 90 220 109 205 150 198 192 205 210 220 227 242 251 229 236 206 212 183

fish
false
0
Polygon -1 true false 44 131 21 87 15 86 0 120 15 150 0 180 13 214 20 212 45 166
Polygon -1 true false 135 195 119 235 95 218 76 210 46 204 60 165
Polygon -1 true false 75 45 83 77 71 103 86 114 166 78 135 60
Polygon -7500403 true true 30 136 151 77 226 81 280 119 292 146 292 160 287 170 270 195 195 210 151 212 30 166
Circle -16777216 true false 215 106 30

flag
false
0
Rectangle -7500403 true true 60 15 75 300
Polygon -7500403 true true 90 150 270 90 90 30
Line -7500403 true 75 135 90 135
Line -7500403 true 75 45 90 45

flower
false
0
Polygon -10899396 true false 135 120 165 165 180 210 180 240 150 300 165 300 195 240 195 195 165 135
Circle -7500403 true true 85 132 38
Circle -7500403 true true 130 147 38
Circle -7500403 true true 192 85 38
Circle -7500403 true true 85 40 38
Circle -7500403 true true 177 40 38
Circle -7500403 true true 177 132 38
Circle -7500403 true true 70 85 38
Circle -7500403 true true 130 25 38
Circle -7500403 true true 96 51 108
Circle -16777216 true false 113 68 74
Polygon -10899396 true false 189 233 219 188 249 173 279 188 234 218
Polygon -10899396 true false 180 255 150 210 105 210 75 240 135 240

house
false
0
Rectangle -7500403 true true 45 120 255 285
Rectangle -16777216 true false 120 210 180 285
Polygon -7500403 true true 15 120 150 15 285 120
Line -16777216 false 30 120 270 120

leaf
false
0
Polygon -7500403 true true 150 210 135 195 120 210 60 210 30 195 60 180 60 165 15 135 30 120 15 105 40 104 45 90 60 90 90 105 105 120 120 120 105 60 120 60 135 30 150 15 165 30 180 60 195 60 180 120 195 120 210 105 240 90 255 90 263 104 285 105 270 120 285 135 240 165 240 180 270 195 240 210 180 210 165 195
Polygon -7500403 true true 135 195 135 240 120 255 105 255 105 285 135 285 165 240 165 195

line
true
0
Line -7500403 true 150 0 150 300

line half
true
0
Line -7500403 true 150 0 150 150

pentagon
false
0
Polygon -7500403 true true 150 15 15 120 60 285 240 285 285 120

person
false
0
Circle -7500403 true true 110 5 80
Polygon -7500403 true true 105 90 120 195 90 285 105 300 135 300 150 225 165 300 195 300 210 285 180 195 195 90
Rectangle -7500403 true true 127 79 172 94
Polygon -7500403 true true 195 90 240 150 225 180 165 105
Polygon -7500403 true true 105 90 60 150 75 180 135 105

plant
false
0
Rectangle -7500403 true true 135 90 165 300
Polygon -7500403 true true 135 255 90 210 45 195 75 255 135 285
Polygon -7500403 true true 165 255 210 210 255 195 225 255 165 285
Polygon -7500403 true true 135 180 90 135 45 120 75 180 135 210
Polygon -7500403 true true 165 180 165 210 225 180 255 120 210 135
Polygon -7500403 true true 135 105 90 60 45 45 75 105 135 135
Polygon -7500403 true true 165 105 165 135 225 105 255 45 210 60
Polygon -7500403 true true 135 90 120 45 150 15 180 45 165 90

sheep
false
15
Circle -1 true true 203 65 88
Circle -1 true true 70 65 162
Circle -1 true true 150 105 120
Polygon -7500403 true false 218 120 240 165 255 165 278 120
Circle -7500403 true false 214 72 67
Rectangle -1 true true 164 223 179 298
Polygon -1 true true 45 285 30 285 30 240 15 195 45 210
Circle -1 true true 3 83 150
Rectangle -1 true true 65 221 80 296
Polygon -1 true true 195 285 210 285 210 240 240 210 195 210
Polygon -7500403 true false 276 85 285 105 302 99 294 83
Polygon -7500403 true false 219 85 210 105 193 99 201 83

square
false
0
Rectangle -7500403 true true 30 30 270 270

square 2
false
0
Rectangle -7500403 true true 30 30 270 270
Rectangle -16777216 true false 60 60 240 240

star
false
0
Polygon -7500403 true true 151 1 185 108 298 108 207 175 242 282 151 216 59 282 94 175 3 108 116 108

target
false
0
Circle -7500403 true true 0 0 300
Circle -16777216 true false 30 30 240
Circle -7500403 true true 60 60 180
Circle -16777216 true false 90 90 120
Circle -7500403 true true 120 120 60

tree
false
0
Circle -7500403 true true 118 3 94
Rectangle -6459832 true false 120 195 180 300
Circle -7500403 true true 65 21 108
Circle -7500403 true true 116 41 127
Circle -7500403 true true 45 90 120
Circle -7500403 true true 104 74 152

triangle
false
0
Polygon -7500403 true true 150 30 15 255 285 255

triangle 2
false
0
Polygon -7500403 true true 150 30 15 255 285 255
Polygon -16777216 true false 151 99 225 223 75 224

truck
false
0
Rectangle -7500403 true true 4 45 195 187
Polygon -7500403 true true 296 193 296 150 259 134 244 104 208 104 207 194
Rectangle -1 true false 195 60 195 105
Polygon -16777216 true false 238 112 252 141 219 141 218 112
Circle -16777216 true false 234 174 42
Rectangle -7500403 true true 181 185 214 194
Circle -16777216 true false 144 174 42
Circle -16777216 true false 24 174 42
Circle -7500403 false true 24 174 42
Circle -7500403 false true 144 174 42
Circle -7500403 false true 234 174 42

turtle
true
0
Polygon -10899396 true false 215 204 240 233 246 254 228 266 215 252 193 210
Polygon -10899396 true false 195 90 225 75 245 75 260 89 269 108 261 124 240 105 225 105 210 105
Polygon -10899396 true false 105 90 75 75 55 75 40 89 31 108 39 124 60 105 75 105 90 105
Polygon -10899396 true false 132 85 134 64 107 51 108 17 150 2 192 18 192 52 169 65 172 87
Polygon -10899396 true false 85 204 60 233 54 254 72 266 85 252 107 210
Polygon -7500403 true true 119 75 179 75 209 101 224 135 220 225 175 261 128 261 81 224 74 135 88 99

wheel
false
0
Circle -7500403 true true 3 3 294
Circle -16777216 true false 30 30 240
Line -7500403 true 150 285 150 15
Line -7500403 true 15 150 285 150
Circle -7500403 true true 120 120 60
Line -7500403 true 216 40 79 269
Line -7500403 true 40 84 269 221
Line -7500403 true 40 216 269 79
Line -7500403 true 84 40 221 269

wolf
false
0
Polygon -16777216 true false 253 133 245 131 245 133
Polygon -7500403 true true 2 194 13 197 30 191 38 193 38 205 20 226 20 257 27 265 38 266 40 260 31 253 31 230 60 206 68 198 75 209 66 228 65 243 82 261 84 268 100 267 103 261 77 239 79 231 100 207 98 196 119 201 143 202 160 195 166 210 172 213 173 238 167 251 160 248 154 265 169 264 178 247 186 240 198 260 200 271 217 271 219 262 207 258 195 230 192 198 210 184 227 164 242 144 259 145 284 151 277 141 293 140 299 134 297 127 273 119 270 105
Polygon -7500403 true true -1 195 14 180 36 166 40 153 53 140 82 131 134 133 159 126 188 115 227 108 236 102 238 98 268 86 269 92 281 87 269 103 269 113

x
false
0
Polygon -7500403 true true 270 75 225 30 30 225 75 270
Polygon -7500403 true true 30 75 75 30 270 225 225 270
@#$#@#$#@
NetLogo 6.4.0
@#$#@#$#@
@#$#@#$#@
@#$#@#$#@
<experiments>
  <experiment name="Exp A - Weevils Absent (N=1000)" repetitions="1" sequentialRunOrder="false" runMetricsEveryStep="false">
    <preExperiment>reset-timer</preExperiment>
    <setup>setup-experiment
set weevils? false</setup>
    <go>go</go>
    <postExperiment>print timer</postExperiment>
    <metric>init-mean-MSI</metric>
    <metric>init-std-MSI</metric>
    <metric>germ-rate</metric>
    <metric>MSI-hvar</metric>
    <metric>predation-time</metric>
    <metric>population-size</metric>
    <metric>population-size-change</metric>
    <metric>last-mean-MSI</metric>
    <metric>last-mean-MSI-change</metric>
    <steppedValueSet variable="parameter-set" first="1" step="1" last="1000"/>
    <enumeratedValueSet variable="forest-file">
      <value value="&quot;Forest-125trees-750rosettes.csv&quot;"/>
    </enumeratedValueSet>
    <enumeratedValueSet variable="parameter-file">
      <value value="&quot;ParameterSets1000.csv&quot;"/>
    </enumeratedValueSet>
  </experiment>
  <experiment name="Exp A - Weevils Present (N=1000)" repetitions="1" sequentialRunOrder="false" runMetricsEveryStep="false">
    <preExperiment>reset-timer</preExperiment>
    <setup>setup-experiment
set weevils? true</setup>
    <go>go</go>
    <postExperiment>print timer</postExperiment>
    <metric>init-mean-MSI</metric>
    <metric>init-std-MSI</metric>
    <metric>germ-rate</metric>
    <metric>MSI-hvar</metric>
    <metric>predation-time</metric>
    <metric>population-size</metric>
    <metric>population-size-change</metric>
    <metric>last-mean-MSI</metric>
    <metric>last-mean-MSI-change</metric>
    <steppedValueSet variable="parameter-set" first="1" step="1" last="1000"/>
    <enumeratedValueSet variable="forest-file">
      <value value="&quot;Forest-125trees-750rosettes.csv&quot;"/>
    </enumeratedValueSet>
    <enumeratedValueSet variable="parameter-file">
      <value value="&quot;ParameterSets1000.csv&quot;"/>
    </enumeratedValueSet>
  </experiment>
  <experiment name="Exp B - Weevils Absent (N=10)" repetitions="100" sequentialRunOrder="false" runMetricsEveryStep="false">
    <preExperiment>reset-timer</preExperiment>
    <setup>setup-experiment
set weevils? false</setup>
    <go>go</go>
    <postExperiment>print timer</postExperiment>
    <metric>init-mean-MSI</metric>
    <metric>init-std-MSI</metric>
    <metric>germ-rate</metric>
    <metric>MSI-hvar</metric>
    <metric>predation-time</metric>
    <metric>population-size</metric>
    <metric>population-size-change</metric>
    <metric>last-mean-MSI</metric>
    <metric>last-mean-MSI-change</metric>
    <steppedValueSet variable="parameter-set" first="1" step="1" last="10"/>
    <enumeratedValueSet variable="forest-file">
      <value value="&quot;Forest-125trees-750rosettes.csv&quot;"/>
    </enumeratedValueSet>
    <enumeratedValueSet variable="parameter-file">
      <value value="&quot;ParameterSets10.csv&quot;"/>
    </enumeratedValueSet>
  </experiment>
  <experiment name="Exp B - Weevils Present (N=10)" repetitions="100" sequentialRunOrder="false" runMetricsEveryStep="false">
    <preExperiment>reset-timer</preExperiment>
    <setup>setup-experiment
set weevils? true</setup>
    <go>go</go>
    <postExperiment>print timer</postExperiment>
    <metric>init-mean-MSI</metric>
    <metric>init-std-MSI</metric>
    <metric>germ-rate</metric>
    <metric>MSI-hvar</metric>
    <metric>predation-time</metric>
    <metric>population-size</metric>
    <metric>population-size-change</metric>
    <metric>last-mean-MSI</metric>
    <metric>last-mean-MSI-change</metric>
    <steppedValueSet variable="parameter-set" first="1" step="1" last="10"/>
    <enumeratedValueSet variable="forest-file">
      <value value="&quot;Forest-125trees-750rosettes.csv&quot;"/>
    </enumeratedValueSet>
    <enumeratedValueSet variable="parameter-file">
      <value value="&quot;ParameterSets10.csv&quot;"/>
    </enumeratedValueSet>
  </experiment>
</experiments>
@#$#@#$#@
@#$#@#$#@
default
0.0
-0.2 0 0.0 1.0
0.0 1 1.0 0.0
0.2 0 0.0 1.0
link direction
true
0
Line -7500403 true 150 150 90 180
Line -7500403 true 150 150 210 180
@#$#@#$#@
0
@#$#@#$#@
