# Supplementary material for: Predicting potential recovery of the endangered bromeliad Tillandsia utriculata: An agent-based modeling approach
Source: PLoS Comput Biol. 2025 Jun 10;21(6):e1013157. doi: 10.1371/journal.pcbi.1013157 (PMC12184934; doi:10.1371/journal.pcbi.1013157)
Supplement: S2 Model — Netlogo file of the agent-based model described in the Agent-based model description section. Requires NetLogo version 6.4 or higher to run (https://ccl.northwestern.edu/netlogo/download.shtml). (ZIP) [file pcbi.1013157.s002.zip › Forest-125trees-750rosettes.csv]

export-world data (NetLogo 6.4.0)
Bromeliad_ABM_2024-12-18-ENB.nlogo
12/19/2024 15:34:41:535 -0600
RANDOM STATE
0 0 -1727483681 592 -0.06366427576667456 false -1618883726 2024141775 1153661164 1322949909 -1598779278 1271663489 -531362264 1636183753 -1254334441 -1249846147 1799032552 -268211813 1674338660 -886716620 -679428201 -1923778720 -2096611968 -1320837115 417330230 -1629754807 299342315 -1609972355 19819837 -1508337899 -983948279 333209329 -1961928972 437454177 -227109000 592328581 -140279625 -140837…
GLOBALS
min-pxcor	max-pxcor	min-pycor	max-pycor	perspective	subject	nextIndex	directed-links	ticks	all-msi-list	forest-file	germ-rate	induction-age-list	induction-lll-list	init-max-msi	init-mean-msi	init-min-msi	init-msi-list	init-num-bromeliads	init-std-msi	maxticks	msi-generation-list	msi-hvar	msi-list	n	num-trees	parameter-matrix	predation-time	seed-array-length	total-available-space	tp-converge
0	173	0	173	0	nobody	125	"NEITHER"	0	0	"Forest-125trees-750rosettes.csv"	0	0	0	0	0	0	0	75	0	0	0	0	0	10	125	0	0	26	10273	1
TURTLES
who	color	heading	xcor	ycor	shape	label	label-color	breed	hidden?	size	pen-size	pen-mode	b-a	c-a	nn	nn-dist	m-h	occupied?	init-num-plants	lll	height-in-canopy	min-induction-size	induction?	inflorescence-production-time	inflorescence-counter	senescence-time	senescence-counter	alive?	dispersal-week	seed-array	age	generation	seed-num
0	35	269.60347082923624	162.72963595177066	87.17501161894134	"circle"	""	9.9	{breed trees}	false	1	1	"up"	4980.741136241933	255.2772706101435	{tree 75}	1.6288878408837473	15	0	0
1	35	248.49609977958153	35.65437009110283	49.21110555000534	"circle"	""	9.9	{breed trees}	false	1	1	"up"	8790.827975594191	364.6267628995533	{tree 70}	13.879198323248534	14	0	0
2	35	202.85185721926518	122.5864204307354	139.81556727968075	"circle"	""	9.9	{breed trees}	false	1	1	"up"	881.4082682290582	137.62641729817398	{tree 14}	7.827581734289021	15	0	0
3	35	271.0687467355183	172.19551786793485	53.68687241065232	"circle"	""	9.9	{breed trees}	false	1	1	"up"	4883.40086644	252.483604866828	{tree 86}	10.91471799790631	14	0	1
4	35	194.75995101631372	54.828980307543006	21.274186862195165	"circle"	""	9.9	{breed trees}	false	1	1	"up"	2628.293854365763	187.7620336202974	{tree 8}	7.470963100993873	14	0	0
5	35	122.7318551118484	25.304253422192804	23.23358151252667	"circle"	""	9.9	{breed trees}	false	1	1	"up"	2858.4863772674516	194.36855902757586	{tree 12}	18.959701124033447	13	0	5
6	35	40.197899138209095	74.7184084916743	1.5830045246603985	"circle"	""	9.9	{breed trees}	false	1	1	"up"	1430.1880991567468	153.37639844579863	{tree 66}	12.320939380476526	15	0	0
7	35	200.78872327471277	60.156603689594014	120.99111723346283	"circle"	""	9.9	{breed trees}	false	1	1	"up"	1825.5405951551827	164.72301508095376	{tree 56}	8.116707704509505	15	0	0
8	35	285.6620256124531	61.98123456260988	19.115356454939928	"circle"	""	9.9	{breed trees}	false	1	1	"up"	1342.6769098889158	150.86482731381187	{tree 4}	7.470963100993873	13	0	0
9	35	320.83383711701794	162.9311912320787	116.8675662607758	"circle"	""	9.9	{breed trees}	false	1	1	"up"	7935.510693640085	340.07915690747046	{tree 71}	7.033656973778931	15	0	0
10	35	57.482766587975505	17.83569250575429	50.446211038668416	"circle"	""	9.9	{breed trees}	false	1	1	"up"	1180.2916998816208	146.2043717866025	{tree 70}	7.230787907165123	13	0	0
11	35	98.40834107260639	159.8745139764415	145.2235046104153	"circle"	""	9.9	{breed trees}	false	1	1	"up"	1146.9317832379807	145.24694217893006	{tree 96}	6.879289043968282	13	0	0
12	35	261.2237088994111	39.974193741135835	11.222623276343976	"circle"	""	9.9	{breed trees}	false	1	1	"up"	7632.990719328401	331.3968336447251	{tree 78}	12.42412264762731	15	0	0
13	35	73.51689609907658	49.5307724400238	87.63651852843881	"circle"	""	9.9	{breed trees}	false	1	1	"up"	3012.0107303784525	198.77470796186157	{tree 73}	10.917966011220594	13	0	2
14	35	27.719996694170618	119.42514678684252	132.6547443691904	"circle"	""	9.9	{breed trees}	false	1	1	"up"	64175.71452702658	1954.1730069256628	{tree 2}	7.827581734289021	13	0	2
15	35	8.930038826037787	84.97403543460827	140.10854222230927	"circle"	""	9.9	{breed trees}	false	1	1	"up"	1121.7706147151553	144.52481664232496	{tree 57}	18.66501627888493	15	0	0
16	35	216.76629534834706	13.511304464972477	132.68593296383605	"circle"	""	9.9	{breed trees}	false	1	1	"up"	363.0991911764802	122.75094678676498	{tree 103}	4.912573352091482	14	0	0
17	35	163.88250296365322	13.893219130677796	165.62918373995663	"circle"	""	9.9	{breed trees}	false	1	1	"up"	27478.304424894326	900.9573369944671	{tree 68}	11.465924837319182	14	0	0
18	35	305.67397613540976	129.7278704962688	89.058865015526	"circle"	""	9.9	{breed trees}	false	1	1	"up"	288.0284174867927	120.59641558187094	{tree 124}	1.3248436767064122	15	0	0
19	35	254.71948357064366	151.80921044721535	60.09816426898368	"circle"	""	9.9	{breed trees}	false	1	1	"up"	2855.5975821226834	194.28565060692102	{tree 40}	3.3280659282718315	15	0	0
20	35	34.898959311003864	31.37126558446438	156.54943359065373	"circle"	""	9.9	{breed trees}	false	1	1	"up"	2470.722727904965	183.23974229087247	{tree 26}	6.908469335572074	15	0	0
21	35	86.25093267302952	73.2368742150714	92.0847930451298	"circle"	""	9.9	{breed trees}	false	1	1	"up"	20876.047733742445	711.4725699584083	{tree 72}	9.28511990347333	15	0	0
22	35	301.052079112923	32.090198375189296	132.61123165943752	"circle"	""	9.9	{breed trees}	false	1	1	"up"	271.95309253158746	120.13505375565656	{tree 113}	0.5348147294381845	13	0	4
23	35	339.5915197168979	148.01374443844404	73.93044649772776	"circle"	""	9.9	{breed trees}	false	1	1	"up"	4318.35364301371	236.26674955449346	{tree 105}	8.95659901893875	13	0	0
24	35	9.061830131995578	161.80762433670887	37.520522912596036	"circle"	""	9.9	{breed trees}	false	1	1	"up"	2054.303583748134	171.28851285357143	{tree 47}	1.0084995569009985	13	0	0
25	35	284.2740538360498	144.8921819391363	94.63484586980104	"circle"	""	9.9	{breed trees}	false	1	1	"up"	1441.8868611841094	153.71215291598395	{tree 65}	4.261079252335505	14	0	4
26	35	231.02243932833005	34.13285929201016	150.21693418244348	"circle"	""	9.9	{breed trees}	false	1	1	"up"	3190.857731736024	203.90761690082388	{tree 20}	6.908469335572074	14	0	0
27	35	158.6540493927812	113.74469359665704	95.75684617835444	"circle"	""	9.9	{breed trees}	false	1	1	"up"	4495.92539523845	241.36305884334348	{tree 34}	13.559476138891547	13	0	0
28	35	188.12433157178316	84.56212855234143	119.74634753403555	"circle"	""	9.9	{breed trees}	false	1	1	"up"	740.7713932642528	133.59013898668405	{tree 94}	17.913788971783163	13	0	0
29	35	44.25974131248449	142.87602283623391	169.98542973825545	"circle"	""	9.9	{breed trees}	false	1	1	"up"	2021.477922065842	170.34641636328968	{tree 88}	8.060373097039076	13	0	0
30	35	245.26220797584642	64.76529153173473	148.36660350502785	"circle"	""	9.9	{breed trees}	false	1	1	"up"	2927.699618357383	196.3549790468569	{tree 66}	17.455430875547886	13	0	0
31	35	8.303999320840603	44.71459364408136	27.979457623164148	"circle"	""	9.9	{breed trees}	false	1	1	"up"	8821.906498190763	365.5187164980749	{tree 119}	10.741823559083155	15	0	0
32	35	314.0182471742748	111.34589106897324	115.55828161267416	"circle"	""	9.9	{breed trees}	false	1	1	"up"	4779.0475727453295	249.48866533779096	{tree 117}	7.512466070868577	15	0	0
33	35	77.86301063144288	163.42321206586237	37.03835272316984	"circle"	""	9.9	{breed trees}	false	1	1	"up"	288.0564616447915	120.59722044920551	{tree 47}	1.603922772051424	14	0	0
34	35	117.13345118078428	117.9628823355363	82.87017566482142	"circle"	""	9.9	{breed trees}	false	1	1	"up"	1192.021693768592	146.54102261115858	{tree 124}	11.974929497042808	15	0	0
35	35	131.84311740987016	35.70219404098315	116.36055395038433	"circle"	""	9.9	{breed trees}	false	1	1	"up"	44704.873837677864	1395.3598791413547	{tree 22}	16.647253187635247	13	0	4
36	35	359.3240032766553	118.36700286043501	12.67634599781632	"circle"	""	9.9	{breed trees}	false	1	1	"up"	1989.151668238235	169.41865287843734	{tree 48}	21.523705345736715	15	0	0
37	35	345.22796622191834	171.1215957476677	141.57692936553858	"circle"	""	9.9	{breed trees}	false	1	1	"up"	3289.948748964924	206.75152909529334	{tree 11}	11.823466470760433	14	0	5
38	35	72.61153955713542	167.95453211659813	39.664946799318685	"circle"	""	9.9	{breed trees}	false	1	1	"up"	3274.909694798001	206.31990824070263	{tree 33}	5.237543111331889	14	0	0
39	35	127.2041535199026	152.90182974885693	126.64286414608051	"circle"	""	9.9	{breed trees}	false	1	1	"up"	1620.0230759931906	158.82466228100458	{tree 71}	7.031086094256295	14	0	2
40	35	79.69085775740757	148.54491149775077	59.44980079727331	"circle"	""	9.9	{breed trees}	false	1	1	"up"	288.5496661191069	120.61137541761836	{tree 19}	3.3280659282718315	13	0	0
41	35	236.48276658797545	76.91357157380182	74.31974199772543	"circle"	""	9.9	{breed trees}	false	1	1	"up"	2842.95251334875	193.92273713310914	{tree 100}	11.80795452242926	13	0	0
42	35	111.28858851078212	53.40349001530163	170.50001190309814	"circle"	""	9.9	{breed trees}	false	1	1	"up"	347.85672513269947	122.31348801130848	{tree 66}	14.906814658734787	15	0	0
43	35	311.8431174098697	159.54068612958477	102.01836020565274	"circle"	""	9.9	{breed trees}	false	1	1	"up"	43869.6741334249	1371.3896476292946	{tree 89}	7.513340361426951	14	0	0
44	35	33.05433747547522	142.38617889891037	39.646560110253766	"circle"	""	9.9	{breed trees}	false	1	1	"up"	1821.1083193401396	164.595808765062	{tree 69}	13.205952743640243	14	0	0
45	35	247.47218797561504	153.67900241976383	54.26101263418255	"circle"	""	9.9	{breed trees}	false	1	1	"up"	10020.392849398297	399.9152747777311	{tree 19}	6.1293116439179585	15	0	0
46	35	40.85534170978042	169.25375022661672	18.12111338601342	"circle"	""	9.9	{breed trees}	false	1	1	"up"	2532.77458253792	185.0206305188383	{tree 109}	4.196739462853023	15	0	0
47	35	200.24111672049503	162.44034609132277	38.30584739171777	"circle"	""	9.9	{breed trees}	false	1	1	"up"	20251.000033310134	693.5337009560009	{tree 24}	1.0084995569009985	13	0	0
48	35	182.3103613847013	117.02629668415537	34.158254636458764	"circle"	""	9.9	{breed trees}	false	1	1	"up"	1336.1839627343813	150.67847973047674	{tree 59}	20.278959747963707	13	0	0
49	35	294.7052412161566	27.42642726884022	144.7218763665159	"circle"	""	9.9	{breed trees}	false	1	1	"up"	2458.9113078619903	182.90075453563912	{tree 74}	5.656559066168754	14	0	0
50	35	17.689746836209622	45.29159106730247	131.80313576084794	"circle"	""	9.9	{breed trees}	false	1	1	"up"	1995.6097916310146	169.6040010198101	{tree 53}	9.328657788971798	13	0	0
51	35	182.50002046008376	162.3210535926468	42.989180034614776	"circle"	""	9.9	{breed trees}	false	1	1	"up"	1969.667050852876	168.85944435947755	{tree 47}	4.684851688609259	14	0	3
52	35	269.0157722570452	10.416850076094432	69.4870985493479	"circle"	""	9.9	{breed trees}	false	1	1	"up"	8435.3280454332	354.4239149039328	{tree 108}	9.47879479437468	13	0	0
53	35	199.07676412592423	47.60653483386766	140.8399986845281	"circle"	""	9.9	{breed trees}	false	1	1	"up"	771.5496151529686	134.4734739548902	{tree 50}	9.328657788971798	15	0	0
54	35	9.629672184348635	25.320923093584142	137.0055940580845	"circle"	""	9.9	{breed trees}	false	1	1	"up"	999.3980077742559	141.01272282312115	{tree 113}	7.665320149289932	14	0	0
55	35	282.3990490811377	98.11317445005716	157.06395012169355	"circle"	""	9.9	{breed trees}	false	1	1	"up"	3363.5742085090797	208.8645797842106	{tree 57}	7.955254101063299	13	0	0
56	35	349.83164251783114	57.12760420724004	113.46077155106927	"circle"	""	9.9	{breed trees}	false	1	1	"up"	1137.843862577186	144.98611885596523	{tree 7}	8.116707704509505	15	0	0
57	35	100.79415567625784	90.21586755567924	158.02239241442453	"circle"	""	9.9	{breed trees}	false	1	1	"up"	8740.923990833582	363.1945185369238	{tree 55}	7.955254101063299	13	0	3
58	35	253.26604997089885	31.275358825919117	94.85839595875768	"circle"	""	9.9	{breed trees}	false	1	1	"up"	2971.4176840553814	197.60968753238944	{tree 87}	4.0900798243492815	13	0	0
59	35	76.18151135736241	97.34552241347777	29.26915118427382	"circle"	""	9.9	{breed trees}	false	1	1	"up"	5310.968576880624	264.7547981564739	{tree 92}	11.996867079366908	14	0	0
60	35	344.223869888954	140.82122770529523	107.293604554594	"circle"	""	9.9	{breed trees}	false	1	1	"up"	1899.8612184046133	166.8560169682124	{tree 97}	3.5551015859893815	13	0	0
61	35	277.01539104604484	155.4911200109702	1.0015494058167942	"circle"	""	9.9	{breed trees}	false	1	1	"up"	8757.720475876524	363.67657765765625	{tree 88}	7.54375181851837	14	0	0
62	35	24.666283708675678	168.4402816500861	73.18924403380231	"circle"	""	9.9	{breed trees}	false	1	1	"up"	684.7243117864608	131.9815877482714	{tree 0}	15.106725960220968	15	0	0
63	35	243.75437831086674	144.3830760960053	134.93436869035435	"circle"	""	9.9	{breed trees}	false	1	1	"up"	415.60876204855026	124.2579714707934	{tree 121}	1.3352521642626267	13	0	2
64	35	57.97080448312448	10.686977226276637	142.5145779824502	"circle"	""	9.9	{breed trees}	false	1	1	"up"	6450.560350898265	297.4610820707802	{tree 16}	10.226391702510119	15	0	0
65	35	109.14943434179327	140.80290539116936	95.83259947924321	"circle"	""	9.9	{breed trees}	false	1	1	"up"	630.252831662945	130.4182562687265	{tree 25}	4.261079252335505	15	0	0
66	35	225.88619075892302	67.48502654639267	165.60885128485847	"circle"	""	9.9	{breed trees}	false	1	1	"up"	2304.8688922136716	178.47973720653238	{tree 6}	12.320939380476526	13	0	3
67	35	275.4664992706054	62.006824004570284	69.65480096477505	"circle"	""	9.9	{breed trees}	false	1	1	"up"	629.4248797913663	130.3944940500122	{tree 122}	8.416527602534476	15	0	2
68	35	149.1785925776345	17.319319328748815	154.6870966534895	"circle"	""	9.9	{breed trees}	false	1	1	"up"	2496.242162110572	183.9721500525734	{tree 74}	8.896820534572031	15	0	0
69	35	59.63018368189552	146.676193171692	27.156845725745644	"circle"	""	9.9	{breed trees}	false	1	1	"up"	519.0797969412417	127.22759017221364	{tree 112}	9.821720295011046	15	0	1
70	35	315.36873827360995	22.46456951687366	44.89123206712082	"circle"	""	9.9	{breed trees}	false	1	1	"up"	1070.2559705753588	143.0463463555128	{tree 10}	7.230787907165123	13	0	0
71	35	305.1304403562869	158.3669110288106	122.21917131448107	"circle"	""	9.9	{breed trees}	false	1	1	"up"	7548.173862274463	328.9625898472771	{tree 39}	7.031086094256295	13	0	4
72	35	338.44458100617095	82.33168398750772	93.95505688348881	"circle"	""	9.9	{breed trees}	false	1	1	"up"	10497.567304714246	413.61018164529884	{tree 107}	7.531790479247669	13	0	0
73	35	292.684038491312	59.78147631128512	91.39484953646304	"circle"	""	9.9	{breed trees}	false	1	1	"up"	461.95320652153	125.5880570271679	{tree 13}	10.917966011220594	13	0	0
74	35	18.351924740932247	22.456694197693924	147.42343400436312	"circle"	""	9.9	{breed trees}	false	1	1	"up"	11735.724010793077	449.1452791097613	{tree 49}	5.656559066168754	14	0	0
75	35	328.9318327766986	161.10078711985582	87.16373860033109	"circle"	""	9.9	{breed trees}	false	1	1	"up"	3611.3495649809515	215.9757325149533	{tree 0}	1.6288878408837473	13	0	0
76	35	149.94759135532308	167.51291344529395	103.4769465555712	"circle"	""	9.9	{breed trees}	false	1	1	"up"	11430.215668080036	440.377189673897	{tree 110}	8.080589930607458	15	0	5
77	35	304.0468922029667	82.0864470655024	29.604471511633864	"circle"	""	9.9	{breed trees}	false	1	1	"up"	14936.91885304851	541.0195710824922	{tree 59}	15.262759258965282	13	0	0
78	35	61.83764323537321	29.564884901863813	4.439916364502716	"circle"	""	9.9	{breed trees}	false	1	1	"up"	1213.76205402577	147.1649709505396	{tree 12}	12.42412264762731	13	0	0
79	35	342.4327517359177	170.90368386913445	2.732484279486485	"circle"	""	9.9	{breed trees}	false	1	1	"up"	909.5232269819854	138.433316614383	{tree 109}	14.720450543087814	13	0	4
80	35	216.91610328034153	147.57243541039023	53.445719245286334	"circle"	""	9.9	{breed trees}	false	1	1	"up"	1874.6528390883955	166.13253648183695	{tree 40}	6.0823272703298725	14	0	3
81	35	68.13506944916054	5.795967081846246	108.51577516988927	"circle"	""	9.9	{breed trees}	false	1	1	"up"	5170.79376520284	260.7317810613215	{tree 76}	13.276415195484475	15	0	0
82	35	314.7205039894152	156.34704477192903	152.95689288543207	"circle"	""	9.9	{breed trees}	false	1	1	"up"	9452.373771058239	383.61312722937146	{tree 11}	8.49990195243162	13	0	0
83	35	255.2401552750548	142.40052962554333	142.96819891551468	"circle"	""	9.9	{breed trees}	false	1	1	"up"	295.97401782045904	120.82445431144717	{tree 63}	8.274836469335266	14	0	0
84	35	336.84890378396125	24.93411475862242	84.94589719704962	"circle"	""	9.9	{breed trees}	false	1	1	"up"	824.6720110697783	135.99808671770262	{tree 95}	8.345569605502616	14	0	0
85	35	97.68144539091043	79.8003384611315	13.510746292576918	"circle"	""	9.9	{breed trees}	false	1	1	"up"	4220.563234771966	233.4601648379554	{tree 104}	10.247217511053709	15	0	0
86	35	268.9049959063857	161.31387477052047	54.535938058475764	"circle"	""	9.9	{breed trees}	false	1	1	"up"	4679.095372863705	246.62003720118832	{tree 45}	7.639820665517679	14	0	0
87	35	265.3245522100581	27.247589652856544	94.14717977638	"circle"	""	9.9	{breed trees}	false	1	1	"up"	4777.4030766746	249.44146830056104	{tree 58}	4.0900798243492815	13	0	1
88	35	99.98111756344832	148.03919936603126	2.1750357504036653	"circle"	""	9.9	{breed trees}	false	1	1	"up"	299.69940601687887	120.93137295268443	{tree 61}	7.54375181851837	15	0	0
89	35	238.51804469132423	163.48582635831127	95.6241321863895	"circle"	""	9.9	{breed trees}	false	1	1	"up"	1320.1584021234353	150.21854614094258	{tree 43}	7.513340361426951	13	0	0
90	35	106.02476465452895	147.1829163773732	100.98499132036169	"circle"	""	9.9	{breed trees}	false	1	1	"up"	1518.050756851657	155.89805672164255	{tree 25}	6.750689706230071	15	0	0
91	35	200.62391704309425	68.13724904559852	58.17552945965601	"circle"	""	9.9	{breed trees}	false	1	1	"up"	15714.834712908088	563.3457562604622	{tree 67}	13.013676862128703	13	0	0
92	35	259.10415211073735	96.98069052715555	41.26046960280979	"circle"	""	9.9	{breed trees}	false	1	1	"up"	287.67187419417684	120.58618278937287	{tree 59}	11.996867079366908	13	0	0
93	35	225.3819411986358	109.6015118529063	53.71413860367977	"circle"	""	9.9	{breed trees}	false	1	1	"up"	671.2740601744083	131.5955655270055	{tree 92}	17.730736096387957	14	0	0
94	35	181.9520661106567	82.44722116389178	101.95783995009639	"circle"	""	9.9	{breed trees}	false	1	1	"up"	813.7336476808338	135.68415568843992	{tree 107}	5.3979721669150615	15	0	0
95	35	71.54592046553535	21.80358566470569	92.68206676812483	"circle"	""	9.9	{breed trees}	false	1	1	"up"	5450.730192881583	268.76595653570143	{tree 99}	2.7974983544135084	14	0	0
96	35	49.46723791760593	155.22785545230906	140.15071619470453	"circle"	""	9.9	{breed trees}	false	1	1	"up"	674.2261016498792	131.68028911735152	{tree 11}	6.879289043968282	14	0	0
97	35	164.37512062501924	139.85466897714247	110.71479024258814	"circle"	""	9.9	{breed trees}	false	1	1	"up"	2359.388014137272	180.0444360057397	{tree 60}	3.5551015859893815	13	0	0
98	35	156.38296123097837	86.82759095365238	167.17725414353964	"circle"	""	9.9	{breed trees}	false	1	1	"up"	11037.712795504387	429.1123572309759	{tree 57}	9.761757608702403	14	0	0
99	35	207.1458497156891	22.919220927965306	95.24748193965515	"circle"	""	9.9	{breed trees}	false	1	1	"up"	512.6204310774858	127.04220637192384	{tree 95}	2.7974983544135084	13	0	3
100	35	280.6727782736504	88.62065717431618	72.7796326684936	"circle"	""	9.9	{breed trees}	false	1	1	"up"	20948.62442112039	713.5555208861551	{tree 41}	11.80795452242926	13	0	1
101	35	291.8306387646707	158.90754626321103	31.05427139000018	"circle"	""	9.9	{breed trees}	false	1	1	"up"	324.0295587286342	121.6296483355118	{tree 112}	4.343211958004188	15	0	0
102	35	110.07038681278698	158.68909557181092	24.343420929590092	"circle"	""	9.9	{breed trees}	false	1	1	"up"	4657.984953119856	246.01416815453985	{tree 118}	5.7740348845199625	15	0	0
103	35	45.552036684385996	10.300927773351846	128.96748457269516	"circle"	""	9.9	{breed trees}	false	1	1	"up"	272.61883220197154	120.15416048419658	{tree 16}	4.912573352091482	15	0	0
104	35	280.12549958608497	89.76783255154109	11.132821088434515	"circle"	""	9.9	{breed trees}	false	1	1	"up"	337.8762688122961	122.0270489149129	{tree 85}	10.247217511053709	15	0	0
105	35	100.81578919906565	145.21847986758092	82.43968629720057	"circle"	""	9.9	{breed trees}	false	1	1	"up"	15213.130755490874	548.9468526825881	{tree 23}	8.95659901893875	15	0	0
106	35	307.3001455551712	162.50680844854858	130.3174297244319	"circle"	""	9.9	{breed trees}	false	1	1	"up"	12890.077464054842	482.275223218374	{tree 71}	9.09508328275736	15	0	3
107	35	291.022641099343	87.30747081482015	99.60920697633476	"circle"	""	9.9	{breed trees}	false	1	1	"up"	1800.2455287306254	163.99704667456894	{tree 94}	5.3979721669150615	15	0	0
108	35	17.864494090018752	8.991416695988438	78.8581011868859	"circle"	""	9.9	{breed trees}	false	1	1	"up"	1992.161106894501	169.50502376787216	{tree 52}	9.47879479437468	13	0	0
109	35	348.03249779427574	165.42773732602015	16.396512735562272	"circle"	""	9.9	{breed trees}	false	1	1	"up"	1248.7431736987082	148.1689290851529	{tree 46}	4.196739462853023	15	0	0
110	35	334.8199912624321	171.4407377017078	96.41520950033036	"circle"	""	9.9	{breed trees}	false	1	1	"up"	470.7228402313115	125.83974551463864	{tree 89}	7.994148972713149	14	0	0
111	35	66.32023741145315	123.77358116166164	162.15999636527823	"circle"	""	9.9	{breed trees}	false	1	1	"up"	372.68887199115045	123.02617062614601	{tree 29}	20.64317527429686	14	0	0
112	35	108.14781785007017	154.84977912759848	32.602824258097776	"circle"	""	9.9	{breed trees}	false	1	1	"up"	973.6202617418994	140.2729015119925	{tree 101}	4.343211958004188	14	0	0
113	35	181.6386440214044	31.558816842511845	132.55072991108756	"circle"	""	9.9	{breed trees}	false	1	1	"up"	5741.08422746678	277.0991173282966	{tree 22}	0.5348147294381845	13	0	0
114	35	336.24443205105484	131.83865332386412	127.4406867585801	"circle"	""	9.9	{breed trees}	false	1	1	"up"	10458.167790805579	412.4794155961201	{tree 14}	13.46408338177692	15	0	0
115	35	175.78845721670746	17.381022733342473	58.47140471700823	"circle"	""	9.9	{breed trees}	false	1	1	"up"	681.0395426558869	131.87583487422395	{tree 10}	8.038063086142722	14	0	0
116	35	81.44457788911564	135.9830915063932	105.55240422365809	"circle"	""	9.9	{breed trees}	false	1	1	"up"	1863.8120987338496	165.8214072336615	{tree 60}	5.141919920766699	13	0	0
117	35	127.1383843096595	105.73421668602285	120.55290442983362	"circle"	""	9.9	{breed trees}	false	1	1	"up"	771.0268031739179	134.45846925109143	{tree 32}	7.512466070868577	13	0	0
118	35	289.1156412941614	164.14474756900896	22.45256394580666	"circle"	""	9.9	{breed trees}	false	1	1	"up"	1608.1071611927885	158.48267552623304	{tree 102}	5.7740348845199625	13	0	0
119	35	189.04856034060094	47.071766992932595	38.459462736614206	"circle"	""	9.9	{breed trees}	false	1	1	"up"	435.07705293875034	124.81671141934213	{tree 31}	10.741823559083155	15	0	5
120	35	184.02276286203073	143.71944777727964	116.38645933286506	"circle"	""	9.9	{breed trees}	false	1	1	"up"	921.0631772887609	138.76451318818744	{tree 97}	6.863260554837794	14	0	0
121	35	286.7005936845834	145.63818279629984	134.47873121050463	"circle"	""	9.9	{breed trees}	false	1	1	"up"	19766.120886621586	679.6176694460396	{tree 63}	1.3352521642626267	14	0	0
122	35	90.37572959901274	53.593517524753416	69.88763343866182	"circle"	""	9.9	{breed trees}	false	1	1	"up"	397.19201286650343	123.72941076926864	{tree 67}	8.416527602534476	13	0	3
123	35	41.014934380653926	100.93034127831324	167.55893843864905	"circle"	""	9.9	{breed trees}	false	1	1	"up"	9420.40287035198	382.69556237910183	{tree 55}	10.866517782217947	13	0	0
124	35	58.547275009180225	128.61771356673725	88.33584194568516	"circle"	""	9.9	{breed trees}	false	1	1	"up"	372.47757524656595	123.02010640957644	{tree 18}	1.3248436767064122	13	0	0
PATCHES
pxcor	pycor	pcolor	plabel	plabel-color	my-tree	available-heights	tree-centers	lll-a
0	173	0	""	9.9	{tree 79}	[]	[{tree 17} {tree 79}]	0
1	173	0	""	9.9	{tree 79}	[]	[{tree 17} {tree 79}]	0
2	173	5	""	9.9	{tree 17}	[13 7]	[{tree 17} {tree 79}]	81
3	173	5	""	9.9	{tree 17}	[7 4]	[{tree 17}]	100
4	173	0	""	9.9	{tree 17}	[]	[{tree 17}]	0
5	173	0	""	9.9	{tree 17}	[]	[{tree 17}]	0
6	173	5	""	9.9	{tree 17}	[3]	[{tree 17}]	80
7	173	0	""	9.9	{tree 17}	[]	[{tree 17}]	0
8	173	0	""	9.9	{tree 17}	[]	[{tree 17}]	0
9	173	0	""	9.9	{tree 17}	[]	[{tree 17}]	0
10	173	5	""	9.9	{tree 17}	[7]	[{tree 17}]	82
11	173	5	""	9.9	{tree 17}	[3]	[{tree 17}]	93
12	173	5	""	9.9	{tree 17}	[8]	[{tree 17}]	99
13	173	0	""	9.9	{tree 17}	[]	[{tree 17}]	0
14	173	5	""	9.9	{tree 17}	[7 12]	[{tree 17}]	80
15	173	0	""	9.9	{tree 17}	[]	[{tree 17}]	0
16	173	0	""	9.9	{tree 17}	[]	[{tree 17}]	0
17	173	0	""	9.9	{tree 17}	[]	[{tree 17}]	0
18	173	5	""	9.9	{tree 17}	[13]	[{tree 17}]	81
19	173	0	""	9.9	{tree 17}	[]	[{tree 17}]	0
20	173	5	""	9.9	{tree 17}	[3 7]	[{tree 17}]	96
21	173	5	""	9.9	{tree 17}	[6]	[{tree 17}]	96
22	173	5	""	9.9	{tree 17}	[4 3]	[{tree 17}]	98
23	173	0	""	9.9	{tree 17}	[]	[{tree 17}]	0
24	173	5	""	9.9	{tree 17}	[5]	[{tree 17}]	98
25	173	0	""	9.9	{tree 17}	[]	[{tree 17}]	0
26	173	5	""	9.9	{tree 78}	[3]	[{tree 17} {tree 78}]	86
27	173	0	""	9.9	{tree 78}	[]	[{tree 17} {tree 78}]	0
28	173	0	""	9.9	{tree 78}	[]	[{tree 17} {tree 78}]	0
29	173	5	""	9.9	{tree 78}	[12 8]	[{tree 17} {tree 78}]	84
30	173	0	""	9.9	{tree 78}	[]	[{tree 78}]	0
31	173	0	""	9.9	{tree 78}	[]	[{tree 78}]	0
32	173	5	""	9.9	{tree 78}	[7 5]	[{tree 78}]	99
33	173	0	""	9.9	{tree 78}	[]	[{tree 78}]	0
34	173	0	""	9.9	0	0	[]	0
35	173	0	""	9.9	0	0	[]	0
36	173	0	""	9.9	0	0	[]	0
37	173	0	""	9.9	0	0	[]	0
38	173	0	""	9.9	0	0	[]	0
39	173	0	""	9.9	0	0	[]	0
40	173	0	""	9.9	0	0	[]	0
41	173	0	""	9.9	0	0	[]	0
42	173	0	""	9.9	0	0	[]	0
43	173	0	""	9.9	0	0	[]	0
44	173	0	""	9.9	0	0	[]	0
45	173	0	""	9.9	0	0	[]	0
46	173	0	""	9.9	0	0	[]	0
47	173	0	""	9.9	0	0	[]	0
48	173	0	""	9.9	{tree 42}	[]	[{tree 42}]	0
49	173	5	""	9.9	{tree 42}	[10]	[{tree 42}]	89
50	173	0	""	9.9	{tree 42}	[]	[{tree 42}]	0
51	173	5	""	9.9	{tree 42}	[6 4]	[{tree 42}]	91
52	173	0	""	9.9	{tree 42}	[]	[{tree 42}]	0
53	173	5	""	9.9	{tree 42}	[5]	[{tree 42}]	94
54	173	5	""	9.9	{tree 42}	[11]	[{tree 42}]	81
55	173	0	""	9.9	{tree 42}	[]	[{tree 42}]	0
56	173	0	""	9.9	{tree 42}	[]	[{tree 42}]	0
57	173	5	""	9.9	{tree 42}	[3]	[{tree 42}]	85
58	173	0	""	9.9	{tree 42}	[]	[{tree 42}]	0
59	173	5	""	9.9	{tree 42}	[5]	[{tree 42}]	80
60	173	0	""	9.9	0	0	[]	0
61	173	0	""	9.9	0	0	[]	0
62	173	0	""	9.9	0	0	[]	0
63	173	0	""	9.9	0	0	[]	0
64	173	0	""	9.9	0	0	[]	0
65	173	0	""	9.9	0	0	[]	0
66	173	0	""	9.9	0	0	[]	0
67	173	5	""	9.9	{tree 66}	[10]	[{tree 66}]	88
68	173	5	""	9.9	{tree 66}	[11 3]	[{tree 66}]	86
69	173	5	""	9.9	{tree 6}	[7]	[{tree 6}]	90
70	173	0	""	9.9	{tree 6}	[]	[{tree 6}]	0
71	173	5	""	9.9	{tree 6}	[8]	[{tree 6}]	98
72	173	5	""	9.9	{tree 6}	[4]	[{tree 6}]	94
73	173	0	""	9.9	{tree 6}	[]	[{tree 6}]	0
74	173	0	""	9.9	{tree 6}	[]	[{tree 6}]	0
75	173	5	""	9.9	{tree 6}	[12]	[{tree 6}]	84
76	173	5	""	9.9	{tree 6}	[5 7]	[{tree 6}]	99
77	173	0	""	9.9	{tree 6}	[]	[{tree 6} {tree 98}]	0
78	173	0	""	9.9	{tree 6}	[]	[{tree 6} {tree 98}]	0
79	173	5	""	9.9	{tree 6}	[2]	[{tree 6} {tree 98}]	80
80	173	0	""	9.9	{tree 6}	[]	[{tree 6} {tree 98}]	0
81	173	0	""	9.9	{tree 98}	[]	[{tree 6} {tree 98}]	0
82	173	5	""	9.9	{tree 98}	[4 4]	[{tree 98}]	96
83	173	0	""	9.9	{tree 98}	[]	[{tree 98}]	0
84	173	0	""	9.9	{tree 98}	[]	[{tree 98}]	0
85	173	5	""	9.9	{tree 98}	[2 5]	[{tree 98}]	97
86	173	5	""	9.9	{tree 98}	[7]	[{tree 98}]	93
87	173	0	""	9.9	{tree 98}	[]	[{tree 98}]	0
88	173	5	""	9.9	{tree 98}	[6]	[{tree 98}]	82
89	173	0	""	9.9	{tree 98}	[]	[{tree 98}]	0
90	173	0	""	9.9	{tree 98}	[]	[{tree 98}]	0
91	173	5	""	9.9	{tree 98}	[10]	[{tree 98}]	85
92	173	5	""	9.9	{tree 98}	[2 10]	[{tree 123} {tree 98}]	93
93	173	5	""	9.9	{tree 98}	[13]	[{tree 123} {tree 98}]	84
94	173	5	""	9.9	{tree 98}	[8 4]	[{tree 123} {tree 98}]	99
95	173	0	""	9.9	{tree 98}	[]	[{tree 123} {tree 98}]	0
96	173	0	""	9.9	{tree 123}	[]	[{tree 123} {tree 98}]	0
97	173	0	""	9.9	{tree 123}	[]	[{tree 123}]	0
98	173	0	""	9.9	{tree 123}	[]	[{tree 123}]	0
99	173	0	""	9.9	{tree 123}	[]	[{tree 123}]	0
100	173	0	""	9.9	{tree 123}	[]	[{tree 123}]	0
101	173	5	""	9.9	{tree 123}	[9 4]	[{tree 123}]	87
102	173	0	""	9.9	{tree 123}	[]	[{tree 123}]	0
103	173	0	""	9.9	{tree 123}	[]	[{tree 123}]	0
104	173	5	""	9.9	{tree 123}	[5]	[{tree 123}]	97
105	173	5	""	9.9	{tree 123}	[2]	[{tree 123}]	85
106	173	5	""	9.9	{tree 123}	[3]	[{tree 123}]	87
107	173	5	""	9.9	{tree 123}	[7]	[{tree 123}]	82
108	173	5	""	9.9	{tree 123}	[9]	[{tree 123}]	90
109	173	5	""	9.9	{tree 123}	[6]	[{tree 123}]	84
110	173	0	""	9.9	{tree 123}	[]	[{tree 123}]	0
111	173	0	""	9.9	0	0	[]	0
112	173	0	""	9.9	0	0	[]	0
113	173	0	""	9.9	0	0	[]	0
114	173	0	""	9.9	0	0	[]	0
115	173	0	""	9.9	0	0	[]	0
116	173	0	""	9.9	0	0	[]	0
117	173	0	""	9.9	0	0	[]	0
118	173	0	""	9.9	0	0	[]	0
119	173	0	""	9.9	0	0	[]	0
120	173	0	""	9.9	0	0	[]	0
121	173	0	""	9.9	0	0	[]	0
122	173	0	""	9.9	0	0	[]	0
123	173	0	""	9.9	0	0	[]	0
124	173	0	""	9.9	0	0	[]	0
125	173	0	""	9.9	0	0	[]	0
126	173	0	""	9.9	0	0	[]	0
127	173	0	""	9.9	0	0	[]	0
128	173	0	""	9.9	0	0	[]	0
129	173	0	""	9.9	0	0	[]	0
130	173	0	""	9.9	0	0	[]	0
131	173	0	""	9.9	0	0	[]	0
132	173	0	""	9.9	0	0	[]	0
133	173	0	""	9.9	0	0	[]	0
134	173	0	""	9.9	0	0	[]	0
135	173	0	""	9.9	0	0	[]	0
136	173	0	""	9.9	0	0	[]	0
137	173	0	""	9.9	{tree 29}	[]	[{tree 29}]	0
138	173	0	""	9.9	{tree 29}	[]	[{tree 29}]	0
139	173	0	""	9.9	{tree 29}	[]	[{tree 29}]	0
140	173	0	""	9.9	{tree 29}	[]	[{tree 29}]	0
141	173	0	""	9.9	{tree 29}	[]	[{tree 29}]	0
142	173	0	""	9.9	{tree 29}	[]	[{tree 29}]	0
143	173	5	""	9.9	{tree 29}	[11]	[{tree 29} {tree 88}]	91
144	173	0	""	9.9	{tree 88}	[]	[{tree 29} {tree 88}]	0
145	173	0	""	9.9	{tree 88}	[]	[{tree 61} {tree 29} {tree 88}]	0
146	173	5	""	9.9	{tree 88}	[8]	[{tree 61} {tree 29} {tree 88}]	81
147	173	0	""	9.9	{tree 61}	[]	[{tree 61} {tree 29} {tree 88}]	0
148	173	0	""	9.9	{tree 29}	[]	[{tree 61} {tree 29} {tree 88}]	0
149	173	0	""	9.9	{tree 29}	[]	[{tree 61} {tree 29} {tree 88}]	0
150	173	5	""	9.9	{tree 88}	[2]	[{tree 61} {tree 88}]	82
151	173	5	""	9.9	{tree 88}	[2]	[{tree 61} {tree 88}]	91
152	173	0	""	9.9	{tree 61}	[]	[{tree 61} {tree 88}]	0
153	173	5	""	9.9	{tree 88}	[11 13]	[{tree 61} {tree 88}]	90
154	173	0	""	9.9	{tree 61}	[]	[{tree 61}]	0
155	173	5	""	9.9	{tree 61}	[5 10]	[{tree 61}]	99
156	173	0	""	9.9	{tree 61}	[]	[{tree 61}]	0
157	173	0	""	9.9	{tree 61}	[]	[{tree 61}]	0
158	173	0	""	9.9	{tree 61}	[]	[{tree 61}]	0
159	173	0	""	9.9	{tree 61}	[]	[{tree 61}]	0
160	173	0	""	9.9	{tree 61}	[]	[{tree 61}]	0
161	173	5	""	9.9	{tree 61}	[13]	[{tree 61}]	96
162	173	0	""	9.9	{tree 61}	[]	[{tree 61}]	0
163	173	5	""	9.9	{tree 61}	[3 2]	[{tree 61}]	97
164	173	5	""	9.9	{tree 61}	[5]	[{tree 61}]	90
165	173	5	""	9.9	{tree 61}	[3 2]	[{tree 61}]	80
166	173	0	""	9.9	{tree 61}	[]	[{tree 61} {tree 79}]	0
167	173	0	""	9.9	{tree 79}	[]	[{tree 79}]	0
168	173	0	""	9.9	{tree 79}	[]	[{tree 79}]	0
169	173	0	""	9.9	{tree 79}	[]	[{tree 79}]	0
170	173	0	""	9.9	{tree 79}	[]	[{tree 79}]	0
171	173	0	""	9.9	{tree 79}	[]	[{tree 79}]	0
172	173	0	""	9.9	{tree 79}	[]	[{tree 79}]	0
173	173	5	""	9.9	{tree 17}	[13]	[{tree 17} {tree 79}]	88
0	172	0	""	9.9	{tree 79}	[]	[{tree 17} {tree 79}]	0
1	172	5	""	9.9	{tree 79}	[7 3]	[{tree 17} {tree 79}]	80
2	172	0	""	9.9	{tree 17}	[]	[{tree 17}]	0
3	172	5	""	9.9	{tree 17}	[10]	[{tree 17}]	86
4	172	0	""	9.9	{tree 17}	[]	[{tree 17}]	0
5	172	5	""	9.9	{tree 17}	[4]	[{tree 17}]	83
6	172	0	""	9.9	{tree 17}	[]	[{tree 17}]	0
7	172	5	""	9.9	{tree 17}	[5]	[{tree 17}]	88
8	172	5	""	9.9	{tree 17}	[11 7]	[{tree 17}]	84
9	172	0	""	9.9	{tree 17}	[]	[{tree 17}]	0
10	172	5	""	9.9	{tree 17}	[8]	[{tree 17}]	99
11	172	5	""	9.9	{tree 17}	[9]	[{tree 17}]	97
12	172	0	""	9.9	{tree 17}	[]	[{tree 17}]	0
13	172	5	""	9.9	{tree 17}	[4]	[{tree 17}]	99
14	172	0	""	9.9	{tree 17}	[]	[{tree 17}]	0
15	172	5	""	9.9	{tree 17}	[12]	[{tree 17}]	86
16	172	0	""	9.9	{tree 17}	[]	[{tree 17}]	0
17	172	0	""	9.9	{tree 17}	[]	[{tree 17}]	0
18	172	0	""	9.9	{tree 17}	[]	[{tree 17}]	0
19	172	0	""	9.9	{tree 17}	[]	[{tree 17}]	0
20	172	0	""	9.9	{tree 17}	[]	[{tree 17}]	0
21	172	0	""	9.9	{tree 17}	[]	[{tree 17}]	0
22	172	5	""	9.9	{tree 17}	[10]	[{tree 17}]	96
23	172	0	""	9.9	{tree 17}	[]	[{tree 17}]	0
24	172	5	""	9.9	{tree 17}	[9]	[{tree 17}]	90
25	172	0	""	9.9	{tree 17}	[]	[{tree 17}]	0
26	172	0	""	9.9	{tree 17}	[]	[{tree 17}]	0
27	172	5	""	9.9	{tree 17}	[10]	[{tree 17}]	95
28	172	5	""	9.9	{tree 17}	[9]	[{tree 17} {tree 78}]	99
29	172	5	""	9.9	{tree 78}	[9]	[{tree 17} {tree 78}]	99
30	172	0	""	9.9	{tree 78}	[]	[{tree 78}]	0
31	172	5	""	9.9	{tree 78}	[7 11]	[{tree 78}]	89
32	172	0	""	9.9	0	0	[]	0
33	172	0	""	9.9	0	0	[]	0
34	172	0	""	9.9	0	0	[]	0
35	172	0	""	9.9	0	0	[]	0
36	172	0	""	9.9	0	0	[]	0
37	172	0	""	9.9	0	0	[]	0
38	172	0	""	9.9	0	0	[]	0
39	172	0	""	9.9	0	0	[]	0
40	172	0	""	9.9	0	0	[]	0
41	172	0	""	9.9	0	0	[]	0
42	172	0	""	9.9	0	0	[]	0
43	172	0	""	9.9	0	0	[]	0
44	172	0	""	9.9	0	0	[]	0
45	172	0	""	9.9	0	0	[]	0
46	172	0	""	9.9	0	0	[]	0
47	172	0	""	9.9	0	0	[]	0
48	172	0	""	9.9	{tree 42}	[]	[{tree 42}]	0
49	172	5	""	9.9	{tree 42}	[7 10]	[{tree 42}]	87
50	172	5	""	9.9	{tree 42}	[7]	[{tree 42}]	90
51	172	0	""	9.9	{tree 42}	[]	[{tree 42}]	0
52	172	0	""	9.9	{tree 42}	[]	[{tree 42}]	0
53	172	5	""	9.9	{tree 42}	[2]	[{tree 42}]	92
54	172	0	""	9.9	{tree 42}	[]	[{tree 42}]	0
55	172	5	""	9.9	{tree 42}	[6 14]	[{tree 42}]	97
56	172	0	""	9.9	{tree 42}	[]	[{tree 42}]	0
57	172	0	""	9.9	{tree 42}	[]	[{tree 42}]	0
58	172	0	""	9.9	{tree 42}	[]	[{tree 42}]	0
59	172	0	""	9.9	{tree 42}	[]	[{tree 42}]	0
60	172	0	""	9.9	0	0	[]	0
61	172	0	""	9.9	0	0	[]	0
62	172	0	""	9.9	0	0	[]	0
63	172	0	""	9.9	0	0	[]	0
64	172	0	""	9.9	{tree 66}	[]	[{tree 66}]	0
65	172	5	""	9.9	{tree 66}	[4]	[{tree 66}]	93
66	172	5	""	9.9	{tree 66}	[11]	[{tree 66}]	88
67	172	5	""	9.9	{tree 66}	[4]	[{tree 66}]	93
68	172	0	""	9.9	{tree 66}	[]	[{tree 66}]	0
69	172	5	""	9.9	{tree 6}	[12]	[{tree 66} {tree 6}]	95
70	172	0	""	9.9	{tree 6}	[]	[{tree 66} {tree 6}]	0
71	172	5	""	9.9	{tree 6}	[8]	[{tree 66} {tree 6}]	98
72	172	0	""	9.9	{tree 6}	[]	[{tree 6}]	0
73	172	0	""	9.9	{tree 6}	[]	[{tree 6}]	0
74	172	0	""	9.9	{tree 6}	[]	[{tree 6}]	0
75	172	0	""	9.9	{tree 6}	[]	[{tree 6}]	0
76	172	0	""	9.9	{tree 6}	[]	[{tree 6}]	0
77	172	5	""	9.9	{tree 98}	[7]	[{tree 6} {tree 98}]	89
78	172	5	""	9.9	{tree 6}	[2 5]	[{tree 6} {tree 98}]	97
79	172	0	""	9.9	{tree 98}	[]	[{tree 6} {tree 98}]	0
80	172	0	""	9.9	{tree 6}	[]	[{tree 6} {tree 98}]	0
81	172	5	""	9.9	{tree 98}	[5]	[{tree 98}]	84
82	172	0	""	9.9	{tree 98}	[]	[{tree 98}]	0
83	172	0	""	9.9	{tree 98}	[]	[{tree 98}]	0
84	172	0	""	9.9	{tree 98}	[]	[{tree 98}]	0
85	172	5	""	9.9	{tree 98}	[2]	[{tree 98}]	98
86	172	0	""	9.9	{tree 98}	[]	[{tree 98}]	0
87	172	0	""	9.9	{tree 98}	[]	[{tree 98}]	0
88	172	0	""	9.9	{tree 98}	[]	[{tree 98}]	0
89	172	0	""	9.9	{tree 98}	[]	[{tree 98}]	0
90	172	5	""	9.9	{tree 98}	[11]	[{tree 98}]	93
91	172	0	""	9.9	{tree 98}	[]	[{tree 123} {tree 98}]	0
92	172	0	""	9.9	{tree 123}	[]	[{tree 123} {tree 98}]	0
93	172	5	""	9.9	{tree 123}	[9]	[{tree 123} {tree 98}]	90
94	172	5	""	9.9	{tree 98}	[11]	[{tree 123} {tree 98}]	85
95	172	0	""	9.9	{tree 123}	[]	[{tree 123} {tree 98}]	0
96	172	5	""	9.9	{tree 123}	[5]	[{tree 123} {tree 98}]	87
97	172	0	""	9.9	{tree 123}	[]	[{tree 123} {tree 98}]	0
98	172	0	""	9.9	{tree 123}	[]	[{tree 123}]	0
99	172	0	""	9.9	{tree 123}	[]	[{tree 123}]	0
100	172	0	""	9.9	{tree 123}	[]	[{tree 123}]	0
101	172	5	""	9.9	{tree 123}	[9]	[{tree 123}]	82
102	172	0	""	9.9	{tree 123}	[]	[{tree 123}]	0
103	172	0	""	9.9	{tree 123}	[]	[{tree 123}]	0
104	172	5	""	9.9	{tree 123}	[11]	[{tree 123}]	80
105	172	0	""	9.9	{tree 123}	[]	[{tree 123}]	0
106	172	0	""	9.9	{tree 123}	[]	[{tree 123}]	0
107	172	0	""	9.9	{tree 123}	[]	[{tree 123}]	0
108	172	5	""	9.9	{tree 123}	[11]	[{tree 123}]	95
109	172	0	""	9.9	{tree 123}	[]	[{tree 123}]	0
110	172	0	""	9.9	{tree 123}	[]	[{tree 123}]	0
111	172	5	""	9.9	{tree 123}	[6 12]	[{tree 123}]	92
112	172	0	""	9.9	0	0	[]	0
113	172	0	""	9.9	0	0	[]	0
114	172	0	""	9.9	0	0	[]	0
115	172	0	""	9.9	0	0	[]	0
116	172	0	""	9.9	0	0	[]	0
117	172	0	""	9.9	0	0	[]	0
118	172	0	""	9.9	0	0	[]	0
119	172	0	""	9.9	0	0	[]	0
120	172	0	""	9.9	0	0	[]	0
121	172	0	""	9.9	0	0	[]	0
122	172	0	""	9.9	0	0	[]	0
123	172	0	""	9.9	0	0	[]	0
124	172	0	""	9.9	0	0	[]	0
125	172	0	""	9.9	0	0	[]	0
126	172	0	""	9.9	0	0	[]	0
127	172	0	""	9.9	0	0	[]	0
128	172	0	""	9.9	0	0	[]	0
129	172	0	""	9.9	0	0	[]	0
130	172	0	""	9.9	0	0	[]	0
131	172	0	""	9.9	0	0	[]	0
132	172	0	""	9.9	0	0	[]	0
133	172	0	""	9.9	0	0	[]	0
134	172	0	""	9.9	0	0	[]	0
135	172	0	""	9.9	0	0	[]	0
136	172	0	""	9.9	{tree 29}	[]	[{tree 29}]	0
137	172	5	""	9.9	{tree 29}	[6]	[{tree 29}]	90
138	172	0	""	9.9	{tree 29}	[]	[{tree 29}]	0
139	172	0	""	9.9	{tree 29}	[]	[{tree 29}]	0
140	172	0	""	9.9	{tree 29}	[]	[{tree 29}]	0
141	172	5	""	9.9	{tree 29}	[3]	[{tree 29}]	93
142	172	0	""	9.9	{tree 29}	[]	[{tree 29}]	0
143	172	0	""	9.9	{tree 29}	[]	[{tree 29}]	0
144	172	0	""	9.9	{tree 29}	[]	[{tree 29} {tree 88}]	0
145	172	5	""	9.9	{tree 29}	[12 6]	[{tree 29} {tree 88}]	81
146	172	0	""	9.9	{tree 88}	[]	[{tree 61} {tree 29} {tree 88}]	0
147	172	5	""	9.9	{tree 61}	[3]	[{tree 61} {tree 29} {tree 88}]	85
148	172	0	""	9.9	{tree 29}	[]	[{tree 61} {tree 29} {tree 88}]	0
149	172	0	""	9.9	{tree 29}	[]	[{tree 61} {tree 29} {tree 88}]	0
150	172	0	""	9.9	{tree 61}	[]	[{tree 61} {tree 88}]	0
151	172	0	""	9.9	{tree 61}	[]	[{tree 61} {tree 88}]	0
152	172	5	""	9.9	{tree 61}	[7]	[{tree 61} {tree 88}]	88
153	172	0	""	9.9	{tree 61}	[]	[{tree 61}]	0
154	172	5	""	9.9	{tree 61}	[11 12]	[{tree 61}]	88
155	172	0	""	9.9	{tree 61}	[]	[{tree 61}]	0
156	172	5	""	9.9	{tree 61}	[2 2]	[{tree 61}]	97
157	172	5	""	9.9	{tree 61}	[3 5]	[{tree 61}]	92
158	172	5	""	9.9	{tree 61}	[3]	[{tree 61}]	93
159	172	5	""	9.9	{tree 61}	[4]	[{tree 61}]	86
160	172	5	""	9.9	{tree 61}	[4 3]	[{tree 61}]	87
161	172	0	""	9.9	{tree 61}	[]	[{tree 61}]	0
162	172	0	""	9.9	{tree 61}	[]	[{tree 61}]	0
163	172	0	""	9.9	{tree 61}	[]	[{tree 61}]	0
164	172	5	""	9.9	{tree 61}	[6]	[{tree 61}]	88
165	172	0	""	9.9	{tree 61}	[]	[{tree 61}]	0
166	172	0	""	9.9	0	0	[]	0
167	172	0	""	9.9	{tree 79}	[]	[{tree 79}]	0
168	172	5	""	9.9	{tree 79}	[3]	[{tree 79}]	94
169	172	0	""	9.9	{tree 79}	[]	[{tree 79}]	0
170	172	5	""	9.9	{tree 79}	[8]	[{tree 79}]	90
171	172	5	""	9.9	{tree 79}	[11]	[{tree 79}]	93
172	172	0	""	9.9	{tree 79}	[]	[{tree 79}]	0
173	172	0	""	9.9	{tree 79}	[]	[{tree 17} {tree 79}]	0
0	171	0	""	9.9	{tree 79}	[]	[{tree 17} {tree 79}]	0
1	171	0	""	9.9	{tree 17}	[]	[{tree 17}]	0
2	171	0	""	9.9	{tree 17}	[]	[{tree 17}]	0
3	171	5	""	9.9	{tree 17}	[9]	[{tree 17}]	86
4	171	0	""	9.9	{tree 17}	[]	[{tree 17}]	0
5	171	5	""	9.9	{tree 17}	[13 6]	[{tree 17}]	82
6	171	5	""	9.9	{tree 17}	[7]	[{tree 17}]	96
7	171	0	""	9.9	{tree 17}	[]	[{tree 17}]	0
8	171	5	""	9.9	{tree 17}	[3 7]	[{tree 17}]	99
9	171	0	""	9.9	{tree 17}	[]	[{tree 17}]	0
10	171	5	""	9.9	{tree 17}	[9]	[{tree 17}]	94
11	171	0	""	9.9	{tree 17}	[]	[{tree 17}]	0
12	171	5	""	9.9	{tree 17}	[4 9]	[{tree 17}]	98
13	171	5	""	9.9	{tree 17}	[7 4]	[{tree 17}]	98
14	171	5	""	9.9	{tree 17}	[10]	[{tree 17}]	95
15	171	5	""	9.9	{tree 17}	[9]	[{tree 17}]	84
16	171	0	""	9.9	{tree 17}	[]	[{tree 17}]	0
17	171	0	""	9.9	{tree 17}	[]	[{tree 17}]	0
18	171	0	""	9.9	{tree 17}	[]	[{tree 17}]	0
19	171	0	""	9.9	{tree 17}	[]	[{tree 17}]	0
20	171	5	""	9.9	{tree 17}	[10 9]	[{tree 17}]	97
21	171	0	""	9.9	{tree 17}	[]	[{tree 17}]	0
22	171	5	""	9.9	{tree 17}	[13]	[{tree 17}]	80
23	171	0	""	9.9	{tree 17}	[]	[{tree 17}]	0
24	171	0	""	9.9	{tree 17}	[]	[{tree 17}]	0
25	171	0	""	9.9	{tree 17}	[]	[{tree 17}]	0
26	171	0	""	9.9	{tree 17}	[]	[{tree 17}]	0
27	171	0	""	9.9	{tree 17}	[]	[{tree 17}]	0
28	171	0	""	9.9	{tree 17}	[]	[{tree 17}]	0
29	171	0	""	9.9	{tree 17}	[]	[{tree 17}]	0
30	171	0	""	9.9	0	0	[]	0
31	171	0	""	9.9	0	0	[]	0
32	171	0	""	9.9	0	0	[]	0
33	171	0	""	9.9	0	0	[]	0
34	171	0	""	9.9	0	0	[]	0
35	171	0	""	9.9	0	0	[]	0
36	171	0	""	9.9	0	0	[]	0
37	171	0	""	9.9	0	0	[]	0
38	171	0	""	9.9	0	0	[]	0
39	171	0	""	9.9	0	0	[]	0
40	171	0	""	9.9	0	0	[]	0
41	171	0	""	9.9	0	0	[]	0
42	171	0	""	9.9	0	0	[]	0
43	171	0	""	9.9	0	0	[]	0
44	171	0	""	9.9	0	0	[]	0
45	171	0	""	9.9	0	0	[]	0
46	171	0	""	9.9	0	0	[]	0
47	171	0	""	9.9	0	0	[]	0
48	171	0	""	9.9	{tree 42}	[]	[{tree 42}]	0
49	171	5	""	9.9	{tree 42}	[8 2]	[{tree 42}]	98
50	171	5	""	9.9	{tree 42}	[10]	[{tree 42}]	96
51	171	0	""	9.9	{tree 42}	[]	[{tree 42}]	0
52	171	0	""	9.9	{tree 42}	[]	[{tree 42}]	0
53	171	0	""	9.9	{tree 42}	[]	[{tree 42}]	0
54	171	5	""	9.9	{tree 42}	[6]	[{tree 42}]	85
55	171	5	""	9.9	{tree 42}	[3 10]	[{tree 42}]	88
56	171	5	""	9.9	{tree 42}	[4]	[{tree 42}]	84
57	171	5	""	9.9	{tree 42}	[8]	[{tree 42}]	88
58	171	0	""	9.9	{tree 42}	[]	[{tree 42}]	0
59	171	0	""	9.9	{tree 42}	[]	[{tree 42}]	0
60	171	0	""	9.9	0	0	[]	0
61	171	0	""	9.9	0	0	[]	0
62	171	0	""	9.9	0	0	[]	0
63	171	0	""	9.9	{tree 66}	[]	[{tree 66}]	0
64	171	5	""	9.9	{tree 66}	[2]	[{tree 66}]	81
65	171	5	""	9.9	{tree 66}	[4]	[{tree 66}]	80
66	171	0	""	9.9	{tree 66}	[]	[{tree 66}]	0
67	171	5	""	9.9	{tree 66}	[8 7]	[{tree 66}]	86
68	171	5	""	9.9	{tree 66}	[4]	[{tree 66}]	87
69	171	0	""	9.9	{tree 66}	[]	[{tree 66}]	0
70	171	0	""	9.9	{tree 66}	[]	[{tree 66} {tree 6}]	0
71	171	5	""	9.9	{tree 6}	[6]	[{tree 66} {tree 6}]	96
72	171	0	""	9.9	{tree 6}	[]	[{tree 66} {tree 6}]	0
73	171	0	""	9.9	{tree 6}	[]	[{tree 6}]	0
74	171	0	""	9.9	{tree 6}	[]	[{tree 6}]	0
75	171	5	""	9.9	{tree 6}	[14 5]	[{tree 6}]	93
76	171	5	""	9.9	{tree 6}	[13]	[{tree 6} {tree 98}]	98
77	171	0	""	9.9	{tree 6}	[]	[{tree 6} {tree 98}]	0
78	171	5	""	9.9	{tree 98}	[6]	[{tree 6} {tree 98}]	83
79	171	5	""	9.9	{tree 98}	[11 10]	[{tree 6} {tree 98}]	97
80	171	0	""	9.9	{tree 98}	[]	[{tree 98}]	0
81	171	0	""	9.9	{tree 98}	[]	[{tree 98}]	0
82	171	0	""	9.9	{tree 98}	[]	[{tree 98}]	0
83	171	5	""	9.9	{tree 98}	[3 2]	[{tree 98}]	100
84	171	5	""	9.9	{tree 98}	[10 11]	[{tree 98}]	96
85	171	0	""	9.9	{tree 98}	[]	[{tree 98}]	0
86	171	0	""	9.9	{tree 98}	[]	[{tree 98}]	0
87	171	0	""	9.9	{tree 98}	[]	[{tree 98}]	0
88	171	5	""	9.9	{tree 98}	[11]	[{tree 98}]	93
89	171	0	""	9.9	{tree 98}	[]	[{tree 98}]	0
90	171	0	""	9.9	{tree 98}	[]	[{tree 98}]	0
91	171	0	""	9.9	{tree 98}	[]	[{tree 123} {tree 98}]	0
92	171	5	""	9.9	{tree 98}	[8]	[{tree 123} {tree 98}]	86
93	171	5	""	9.9	{tree 98}	[5]	[{tree 123} {tree 98}]	95
94	171	0	""	9.9	{tree 98}	[]	[{tree 123} {tree 98}]	0
95	171	5	""	9.9	{tree 98}	[10 9]	[{tree 123} {tree 98}]	89
96	171	0	""	9.9	{tree 123}	[]	[{tree 123} {tree 98}]	0
97	171	5	""	9.9	{tree 98}	[13 5]	[{tree 123} {tree 98}]	86
98	171	0	""	9.9	{tree 123}	[]	[{tree 123}]	0
99	171	5	""	9.9	{tree 123}	[2]	[{tree 123}]	99
100	171	5	""	9.9	{tree 123}	[9]	[{tree 123}]	96
101	171	5	""	9.9	{tree 123}	[8 7]	[{tree 123}]	80
102	171	5	""	9.9	{tree 123}	[5]	[{tree 123}]	98
103	171	0	""	9.9	{tree 123}	[]	[{tree 123}]	0
104	171	5	""	9.9	{tree 123}	[5]	[{tree 123}]	98
105	171	0	""	9.9	{tree 123}	[]	[{tree 123}]	0
106	171	0	""	9.9	{tree 123}	[]	[{tree 123}]	0
107	171	5	""	9.9	{tree 123}	[7 4]	[{tree 123}]	96
108	171	5	""	9.9	{tree 123}	[7 5]	[{tree 123}]	96
109	171	0	""	9.9	{tree 123}	[]	[{tree 123}]	0
110	171	0	""	9.9	{tree 123}	[]	[{tree 123}]	0
111	171	0	""	9.9	{tree 123}	[]	[{tree 123}]	0
112	171	0	""	9.9	0	0	[]	0
113	171	0	""	9.9	0	0	[]	0
114	171	0	""	9.9	0	0	[]	0
115	171	0	""	9.9	0	0	[]	0
116	171	0	""	9.9	0	0	[]	0
117	171	0	""	9.9	0	0	[]	0
118	171	0	""	9.9	0	0	[]	0
119	171	0	""	9.9	0	0	[]	0
120	171	0	""	9.9	0	0	[]	0
121	171	0	""	9.9	0	0	[]	0
122	171	0	""	9.9	0	0	[]	0
123	171	0	""	9.9	0	0	[]	0
124	171	0	""	9.9	0	0	[]	0
125	171	0	""	9.9	0	0	[]	0
126	171	0	""	9.9	0	0	[]	0
127	171	0	""	9.9	0	0	[]	0
128	171	0	""	9.9	0	0	[]	0
129	171	0	""	9.9	0	0	[]	0
130	171	0	""	9.9	0	0	[]	0
131	171	0	""	9.9	0	0	[]	0
132	171	0	""	9.9	0	0	[]	0
133	171	0	""	9.9	0	0	[]	0
134	171	0	""	9.9	0	0	[]	0
135	171	0	""	9.9	0	0	[]	0
136	171	0	""	9.9	{tree 29}	[]	[{tree 29}]	0
137	171	0	""	9.9	{tree 29}	[]	[{tree 29}]	0
138	171	5	""	9.9	{tree 29}	[9]	[{tree 29}]	89
139	171	5	""	9.9	{tree 29}	[3]	[{tree 29}]	85
140	171	5	""	9.9	{tree 29}	[10]	[{tree 29}]	83
141	171	5	""	9.9	{tree 29}	[5]	[{tree 29}]	92
142	171	5	""	9.9	{tree 29}	[4]	[{tree 29}]	98
143	171	0	""	9.9	{tree 29}	[]	[{tree 29}]	0
144	171	0	""	9.9	{tree 29}	[]	[{tree 29}]	0
145	171	5	""	9.9	{tree 29}	[4 9]	[{tree 29} {tree 88}]	95
146	171	0	""	9.9	{tree 29}	[]	[{tree 61} {tree 29} {tree 88}]	0
147	171	5	""	9.9	{tree 29}	[11]	[{tree 61} {tree 29} {tree 88}]	90
148	171	0	""	9.9	{tree 61}	[]	[{tree 61} {tree 29} {tree 88}]	0
149	171	0	""	9.9	{tree 88}	[]	[{tree 61} {tree 29} {tree 88}]	0
150	171	5	""	9.9	{tree 29}	[10]	[{tree 61} {tree 29} {tree 88}]	91
151	171	5	""	9.9	{tree 88}	[9]	[{tree 61} {tree 88}]	84
152	171	5	""	9.9	{tree 61}	[9]	[{tree 61}]	80
153	171	0	""	9.9	{tree 61}	[]	[{tree 61}]	0
154	171	5	""	9.9	{tree 61}	[2 12]	[{tree 61}]	99
155	171	0	""	9.9	{tree 61}	[]	[{tree 61}]	0
156	171	0	""	9.9	{tree 61}	[]	[{tree 61}]	0
157	171	5	""	9.9	{tree 61}	[10 3]	[{tree 61}]	90
158	171	5	""	9.9	{tree 61}	[4 9]	[{tree 61}]	84
159	171	5	""	9.9	{tree 61}	[12]	[{tree 61}]	85
160	171	5	""	9.9	{tree 61}	[7]	[{tree 61}]	92
161	171	5	""	9.9	{tree 61}	[6]	[{tree 61}]	84
162	171	0	""	9.9	{tree 61}	[]	[{tree 61}]	0
163	171	0	""	9.9	{tree 61}	[]	[{tree 61}]	0
164	171	5	""	9.9	{tree 61}	[10]	[{tree 61}]	96
165	171	0	""	9.9	{tree 61}	[]	[{tree 61}]	0
166	171	0	""	9.9	0	0	[]	0
167	171	0	""	9.9	0	0	[]	0
168	171	0	""	9.9	{tree 79}	[]	[{tree 79}]	0
169	171	5	""	9.9	{tree 79}	[4]	[{tree 79}]	93
170	171	0	""	9.9	{tree 79}	[]	[{tree 79}]	0
171	171	5	""	9.9	{tree 79}	[10]	[{tree 79}]	83
172	171	0	""	9.9	{tree 79}	[]	[{tree 17} {tree 79}]	0
173	171	0	""	9.9	{tree 79}	[]	[{tree 17} {tree 79}]	0
0	170	0	""	9.9	{tree 17}	[]	[{tree 17}]	0
1	170	0	""	9.9	{tree 17}	[]	[{tree 17}]	0
2	170	5	""	9.9	{tree 17}	[4]	[{tree 17}]	91
3	170	0	""	9.9	{tree 17}	[]	[{tree 17}]	0
4	170	0	""	9.9	{tree 17}	[]	[{tree 17}]	0
5	170	0	""	9.9	{tree 17}	[]	[{tree 17}]	0
6	170	0	""	9.9	{tree 17}	[]	[{tree 17}]	0
7	170	5	""	9.9	{tree 17}	[6]	[{tree 17}]	93
8	170	0	""	9.9	{tree 17}	[]	[{tree 17}]	0
9	170	5	""	9.9	{tree 17}	[5]	[{tree 17}]	86
10	170	5	""	9.9	{tree 17}	[9 4]	[{tree 17}]	98
11	170	0	""	9.9	{tree 17}	[]	[{tree 17}]	0
12	170	5	""	9.9	{tree 17}	[2]	[{tree 17}]	100
13	170	0	""	9.9	{tree 17}	[]	[{tree 17}]	0
14	170	5	""	9.9	{tree 17}	[10 12]	[{tree 17}]	91
15	170	0	""	9.9	{tree 17}	[]	[{tree 17}]	0
16	170	5	""	9.9	{tree 17}	[9]	[{tree 17}]	80
17	170	0	""	9.9	{tree 17}	[]	[{tree 17}]	0
18	170	0	""	9.9	{tree 17}	[]	[{tree 17}]	0
19	170	5	""	9.9	{tree 17}	[10]	[{tree 17}]	90
20	170	5	""	9.9	{tree 17}	[12]	[{tree 17}]	91
21	170	0	""	9.9	{tree 17}	[]	[{tree 17}]	0
22	170	0	""	9.9	{tree 17}	[]	[{tree 17}]	0
23	170	5	""	9.9	{tree 17}	[12]	[{tree 17}]	82
24	170	5	""	9.9	{tree 17}	[6]	[{tree 17}]	96
25	170	5	""	9.9	{tree 17}	[9]	[{tree 17}]	91
26	170	5	""	9.9	{tree 17}	[11]	[{tree 17}]	91
27	170	0	""	9.9	{tree 17}	[]	[{tree 17}]	0
28	170	0	""	9.9	{tree 17}	[]	[{tree 17}]	0
29	170	0	""	9.9	{tree 17}	[]	[{tree 17}]	0
30	170	0	""	9.9	{tree 17}	[]	[{tree 17}]	0
31	170	0	""	9.9	0	0	[]	0
32	170	0	""	9.9	0	0	[]	0
33	170	0	""	9.9	0	0	[]	0
34	170	0	""	9.9	0	0	[]	0
35	170	0	""	9.9	0	0	[]	0
36	170	0	""	9.9	0	0	[]	0
37	170	0	""	9.9	0	0	[]	0
38	170	0	""	9.9	0	0	[]	0
39	170	0	""	9.9	0	0	[]	0
40	170	0	""	9.9	0	0	[]	0
41	170	0	""	9.9	0	0	[]	0
42	170	0	""	9.9	0	0	[]	0
43	170	0	""	9.9	0	0	[]	0
44	170	0	""	9.9	0	0	[]	0
45	170	0	""	9.9	0	0	[]	0
46	170	0	""	9.9	0	0	[]	0
47	170	0	""	9.9	0	0	[]	0
48	170	5	""	9.9	{tree 42}	[7]	[{tree 42}]	82
49	170	5	""	9.9	{tree 42}	[12]	[{tree 42}]	100
50	170	0	""	9.9	{tree 42}	[]	[{tree 42}]	0
51	170	0	""	9.9	{tree 42}	[]	[{tree 42}]	0
52	170	0	""	9.9	{tree 42}	[]	[{tree 42}]	0
53	170	5	""	9.9	{tree 42}	[6]	[{tree 42}]	82
54	170	0	""	9.9	{tree 42}	[]	[{tree 42}]	0
55	170	0	""	9.9	{tree 42}	[]	[{tree 42}]	0
56	170	5	""	9.9	{tree 42}	[11 6]	[{tree 42}]	80
57	170	5	""	9.9	{tree 42}	[13 12]	[{tree 42}]	93
58	170	0	""	9.9	{tree 42}	[]	[{tree 42}]	0
59	170	0	""	9.9	{tree 42}	[]	[{tree 42}]	0
60	170	0	""	9.9	0	0	[]	0
61	170	0	""	9.9	0	0	[]	0
62	170	5	""	9.9	{tree 66}	[3]	[{tree 66}]	100
63	170	5	""	9.9	{tree 66}	[11 3]	[{tree 66}]	91
64	170	5	""	9.9	{tree 66}	[5]	[{tree 66}]	99
65	170	0	""	9.9	{tree 66}	[]	[{tree 66}]	0
66	170	0	""	9.9	{tree 66}	[]	[{tree 66}]	0
67	170	5	""	9.9	{tree 66}	[4]	[{tree 66}]	96
68	170	0	""	9.9	{tree 66}	[]	[{tree 66}]	0
69	170	0	""	9.9	{tree 66}	[]	[{tree 66}]	0
70	170	0	""	9.9	{tree 66}	[]	[{tree 66}]	0
71	170	5	""	9.9	{tree 66}	[5]	[{tree 66} {tree 6}]	89
72	170	5	""	9.9	{tree 66}	[7]	[{tree 66} {tree 6}]	84
73	170	5	""	9.9	{tree 66}	[11]	[{tree 66} {tree 6}]	81
74	170	0	""	9.9	{tree 6}	[]	[{tree 6}]	0
75	170	0	""	9.9	{tree 6}	[]	[{tree 6}]	0
76	170	0	""	9.9	{tree 6}	[]	[{tree 6} {tree 98}]	0
77	170	5	""	9.9	{tree 6}	[4]	[{tree 6} {tree 98}]	81
78	170	0	""	9.9	{tree 98}	[]	[{tree 6} {tree 98}]	0
79	170	0	""	9.9	{tree 98}	[]	[{tree 98}]	0
80	170	0	""	9.9	{tree 98}	[]	[{tree 98}]	0
81	170	0	""	9.9	{tree 98}	[]	[{tree 98}]	0
82	170	0	""	9.9	{tree 98}	[]	[{tree 98}]	0
83	170	0	""	9.9	{tree 98}	[]	[{tree 98}]	0
84	170	0	""	9.9	{tree 98}	[]	[{tree 98}]	0
85	170	0	""	9.9	{tree 98}	[]	[{tree 98}]	0
86	170	0	""	9.9	{tree 98}	[]	[{tree 98}]	0
87	170	5	""	9.9	{tree 98}	[11]	[{tree 98}]	100
88	170	0	""	9.9	{tree 98}	[]	[{tree 98}]	0
89	170	0	""	9.9	{tree 98}	[]	[{tree 98}]	0
90	170	0	""	9.9	{tree 98}	[]	[{tree 98}]	0
91	170	0	""	9.9	{tree 123}	[]	[{tree 123} {tree 98}]	0
92	170	0	""	9.9	{tree 123}	[]	[{tree 123} {tree 98}]	0
93	170	0	""	9.9	{tree 98}	[]	[{tree 123} {tree 98}]	0
94	170	0	""	9.9	{tree 123}	[]	[{tree 123} {tree 98}]	0
95	170	0	""	9.9	{tree 98}	[]	[{tree 123} {tree 98}]	0
96	170	5	""	9.9	{tree 123}	[12]	[{tree 123} {tree 98}]	93
97	170	0	""	9.9	{tree 98}	[]	[{tree 123} {tree 98}]	0
98	170	0	""	9.9	{tree 98}	[]	[{tree 123} {tree 98}]	0
99	170	0	""	9.9	{tree 123}	[]	[{tree 123}]	0
100	170	0	""	9.9	{tree 123}	[]	[{tree 123}]	0
101	170	0	""	9.9	{tree 123}	[]	[{tree 123}]	0
102	170	0	""	9.9	{tree 123}	[]	[{tree 123}]	0
103	170	5	""	9.9	{tree 123}	[6]	[{tree 123}]	92
104	170	5	""	9.9	{tree 123}	[4]	[{tree 123}]	86
105	170	0	""	9.9	{tree 123}	[]	[{tree 123}]	0
106	170	5	""	9.9	{tree 123}	[2]	[{tree 123}]	89
107	170	0	""	9.9	{tree 123}	[]	[{tree 123}]	0
108	170	5	""	9.9	{tree 123}	[12]	[{tree 123}]	84
109	170	0	""	9.9	{tree 123}	[]	[{tree 123}]	0
110	170	0	""	9.9	{tree 123}	[]	[{tree 123}]	0
111	170	5	""	9.9	{tree 123}	[12]	[{tree 123}]	85
112	170	0	""	9.9	0	0	[]	0
113	170	0	""	9.9	0	0	[]	0
114	170	0	""	9.9	0	0	[]	0
115	170	0	""	9.9	0	0	[]	0
116	170	0	""	9.9	0	0	[]	0
117	170	0	""	9.9	0	0	[]	0
118	170	0	""	9.9	0	0	[]	0
119	170	0	""	9.9	0	0	[]	0
120	170	0	""	9.9	0	0	[]	0
121	170	0	""	9.9	0	0	[]	0
122	170	0	""	9.9	0	0	[]	0
123	170	0	""	9.9	0	0	[]	0
124	170	0	""	9.9	0	0	[]	0
125	170	0	""	9.9	0	0	[]	0
126	170	0	""	9.9	0	0	[]	0
127	170	0	""	9.9	0	0	[]	0
128	170	0	""	9.9	0	0	[]	0
129	170	0	""	9.9	0	0	[]	0
130	170	0	""	9.9	0	0	[]	0
131	170	0	""	9.9	0	0	[]	0
132	170	0	""	9.9	0	0	[]	0
133	170	0	""	9.9	0	0	[]	0
134	170	0	""	9.9	0	0	[]	0
135	170	0	""	9.9	0	0	[]	0
136	170	0	""	9.9	{tree 29}	[]	[{tree 29}]	0
137	170	0	""	9.9	{tree 29}	[]	[{tree 29}]	0
138	170	5	""	9.9	{tree 29}	[3]	[{tree 29}]	99
139	170	0	""	9.9	{tree 29}	[]	[{tree 29}]	0
140	170	0	""	9.9	{tree 29}	[]	[{tree 29}]	0
141	170	5	""	9.9	{tree 29}	[8]	[{tree 29}]	81
142	170	5	""	9.9	{tree 29}	[11]	[{tree 29}]	86
143	170	0	""	9.9	{tree 29}	[]	[{tree 29}]	0
144	170	5	""	9.9	{tree 29}	[10]	[{tree 29}]	85
145	170	5	""	9.9	{tree 29}	[3]	[{tree 29}]	89
146	170	5	""	9.9	{tree 29}	[3]	[{tree 61} {tree 29}]	94
147	170	0	""	9.9	{tree 29}	[]	[{tree 61} {tree 29}]	0
148	170	5	""	9.9	{tree 29}	[2]	[{tree 61} {tree 29} {tree 88}]	100
149	170	5	""	9.9	{tree 61}	[3]	[{tree 61} {tree 29}]	100
150	170	5	""	9.9	{tree 61}	[9 7]	[{tree 61} {tree 29}]	94
151	170	0	""	9.9	{tree 61}	[]	[{tree 61}]	0
152	170	0	""	9.9	{tree 61}	[]	[{tree 61}]	0
153	170	0	""	9.9	{tree 61}	[]	[{tree 61}]	0
154	170	0	""	9.9	{tree 61}	[]	[{tree 61}]	0
155	170	0	""	9.9	{tree 61}	[]	[{tree 61}]	0
156	170	0	""	9.9	{tree 61}	[]	[{tree 61}]	0
157	170	0	""	9.9	{tree 61}	[]	[{tree 61}]	0
158	170	0	""	9.9	{tree 61}	[]	[{tree 61}]	0
159	170	0	""	9.9	{tree 61}	[]	[{tree 61}]	0
160	170	5	""	9.9	{tree 61}	[2]	[{tree 61}]	88
161	170	0	""	9.9	{tree 61}	[]	[{tree 61}]	0
162	170	0	""	9.9	{tree 61}	[]	[{tree 61}]	0
163	170	0	""	9.9	{tree 61}	[]	[{tree 61}]	0
164	170	5	""	9.9	{tree 61}	[8]	[{tree 61}]	83
165	170	5	""	9.9	{tree 61}	[12]	[{tree 61}]	91
166	170	0	""	9.9	0	0	[]	0
167	170	0	""	9.9	0	0	[]	0
168	170	0	""	9.9	0	0	[]	0
169	170	0	""	9.9	0	0	[]	0
170	170	0	""	9.9	0	0	[]	0
171	170	0	""	9.9	0	0	[]	0
172	170	5	""	9.9	{tree 17}	[8 8]	[{tree 17}]	90
173	170	5	""	9.9	{tree 17}	[6]	[{tree 17}]	82
0	169	0	""	9.9	{tree 17}	[]	[{tree 17}]	0
1	169	5	""	9.9	{tree 17}	[7 13]	[{tree 17}]	99
2	169	0	""	9.9	{tree 17}	[]	[{tree 17}]	0
3	169	5	""	9.9	{tree 17}	[3]	[{tree 17}]	92
4	169	0	""	9.9	{tree 17}	[]	[{tree 17}]	0
5	169	0	""	9.9	{tree 17}	[]	[{tree 17}]	0
6	169	0	""	9.9	{tree 17}	[]	[{tree 17}]	0
7	169	5	""	9.9	{tree 17}	[11]	[{tree 17}]	81
8	169	5	""	9.9	{tree 17}	[13]	[{tree 17}]	99
9	169	0	""	9.9	{tree 17}	[]	[{tree 17}]	0
10	169	5	""	9.9	{tree 17}	[11]	[{tree 17}]	87
11	169	0	""	9.9	{tree 17}	[]	[{tree 17}]	0
12	169	0	""	9.9	{tree 17}	[]	[{tree 17}]	0
13	169	5	""	9.9	{tree 17}	[11]	[{tree 17}]	95
14	169	5	""	9.9	{tree 17}	[2]	[{tree 17}]	92
15	169	0	""	9.9	{tree 17}	[]	[{tree 17}]	0
16	169	0	""	9.9	{tree 17}	[]	[{tree 17}]	0
17	169	5	""	9.9	{tree 17}	[9 13]	[{tree 17}]	82
18	169	0	""	9.9	{tree 17}	[]	[{tree 17}]	0
19	169	0	""	9.9	{tree 17}	[]	[{tree 17}]	0
20	169	5	""	9.9	{tree 17}	[8]	[{tree 17}]	98
21	169	0	""	9.9	{tree 17}	[]	[{tree 17}]	0
22	169	5	""	9.9	{tree 17}	[11]	[{tree 17}]	89
23	169	5	""	9.9	{tree 17}	[11]	[{tree 17}]	84
24	169	5	""	9.9	{tree 17}	[4]	[{tree 17}]	91
25	169	5	""	9.9	{tree 17}	[2]	[{tree 17}]	90
26	169	0	""	9.9	{tree 17}	[]	[{tree 17}]	0
27	169	0	""	9.9	{tree 17}	[]	[{tree 17}]	0
28	169	5	""	9.9	{tree 17}	[8]	[{tree 17}]	95
29	169	5	""	9.9	{tree 17}	[11 7]	[{tree 17}]	94
30	169	0	""	9.9	{tree 17}	[]	[{tree 17}]	0
31	169	0	""	9.9	0	0	[]	0
32	169	0	""	9.9	0	0	[]	0
33	169	0	""	9.9	0	0	[]	0
34	169	0	""	9.9	0	0	[]	0
35	169	0	""	9.9	0	0	[]	0
36	169	0	""	9.9	0	0	[]	0
37	169	0	""	9.9	0	0	[]	0
38	169	0	""	9.9	0	0	[]	0
39	169	0	""	9.9	0	0	[]	0
40	169	0	""	9.9	0	0	[]	0
41	169	0	""	9.9	0	0	[]	0
42	169	0	""	9.9	0	0	[]	0
43	169	0	""	9.9	0	0	[]	0
44	169	0	""	9.9	0	0	[]	0
45	169	0	""	9.9	0	0	[]	0
46	169	0	""	9.9	0	0	[]	0
47	169	0	""	9.9	0	0	[]	0
48	169	0	""	9.9	{tree 42}	[]	[{tree 42}]	0
49	169	0	""	9.9	{tree 42}	[]	[{tree 42}]	0
50	169	0	""	9.9	{tree 42}	[]	[{tree 42}]	0
51	169	5	""	9.9	{tree 42}	[8]	[{tree 42}]	100
52	169	0	""	9.9	{tree 42}	[]	[{tree 42}]	0
53	169	0	""	9.9	{tree 42}	[]	[{tree 42}]	0
54	169	5	""	9.9	{tree 42}	[3 12]	[{tree 42}]	82
55	169	5	""	9.9	{tree 42}	[5 4]	[{tree 42}]	99
56	169	0	""	9.9	{tree 42}	[]	[{tree 42}]	0
57	169	5	""	9.9	{tree 42}	[10]	[{tree 42}]	93
58	169	5	""	9.9	{tree 42}	[10]	[{tree 42}]	89
59	169	5	""	9.9	{tree 42}	[8]	[{tree 42}]	99
60	169	0	""	9.9	0	0	[]	0
61	169	5	""	9.9	{tree 66}	[2]	[{tree 66}]	99
62	169	0	""	9.9	{tree 66}	[]	[{tree 66}]	0
63	169	0	""	9.9	{tree 66}	[]	[{tree 66}]	0
64	169	0	""	9.9	{tree 66}	[]	[{tree 66}]	0
65	169	0	""	9.9	{tree 66}	[]	[{tree 66}]	0
66	169	5	""	9.9	{tree 66}	[2 4]	[{tree 66}]	98
67	169	5	""	9.9	{tree 66}	[9 7]	[{tree 66}]	89
68	169	0	""	9.9	{tree 66}	[]	[{tree 66}]	0
69	169	0	""	9.9	{tree 66}	[]	[{tree 66}]	0
70	169	0	""	9.9	{tree 66}	[]	[{tree 66}]	0
71	169	0	""	9.9	{tree 66}	[]	[{tree 66}]	0
72	169	0	""	9.9	{tree 66}	[]	[{tree 66}]	0
73	169	0	""	9.9	{tree 66}	[]	[{tree 66} {tree 6}]	0
74	169	0	""	9.9	{tree 6}	[]	[{tree 66} {tree 6}]	0
75	169	5	""	9.9	{tree 6}	[6]	[{tree 6}]	87
76	169	0	""	9.9	{tree 98}	[]	[{tree 6} {tree 98}]	0
77	169	0	""	9.9	{tree 98}	[]	[{tree 6} {tree 98}]	0
78	169	0	""	9.9	{tree 98}	[]	[{tree 98}]	0
79	169	5	""	9.9	{tree 98}	[4]	[{tree 98}]	90
80	169	5	""	9.9	{tree 98}	[6 11]	[{tree 98}]	81
81	169	5	""	9.9	{tree 98}	[7]	[{tree 98}]	100
82	169	0	""	9.9	{tree 98}	[]	[{tree 98}]	0
83	169	5	""	9.9	{tree 98}	[6]	[{tree 98}]	98
84	169	0	""	9.9	{tree 98}	[]	[{tree 98}]	0
85	169	0	""	9.9	{tree 98}	[]	[{tree 98}]	0
86	169	0	""	9.9	{tree 98}	[]	[{tree 98}]	0
87	169	5	""	9.9	{tree 98}	[12]	[{tree 98}]	100
88	169	5	""	9.9	{tree 98}	[4 11]	[{tree 98}]	86
89	169	0	""	9.9	{tree 98}	[]	[{tree 98}]	0
90	169	0	""	9.9	{tree 123}	[]	[{tree 123} {tree 98}]	0
91	169	0	""	9.9	{tree 123}	[]	[{tree 123} {tree 98}]	0
92	169	0	""	9.9	{tree 123}	[]	[{tree 123} {tree 98}]	0
93	169	5	""	9.9	{tree 123}	[7]	[{tree 123} {tree 98}]	81
94	169	0	""	9.9	{tree 98}	[]	[{tree 123} {tree 98}]	0
95	169	0	""	9.9	{tree 98}	[]	[{tree 123} {tree 98}]	0
96	169	0	""	9.9	{tree 98}	[]	[{tree 123} {tree 98}]	0
97	169	5	""	9.9	{tree 98}	[5 10]	[{tree 123} {tree 98}]	98
98	169	5	""	9.9	{tree 98}	[9]	[{tree 123} {tree 98}]	93
99	169	5	""	9.9	{tree 123}	[3 6]	[{tree 123}]	93
100	169	0	""	9.9	{tree 123}	[]	[{tree 123}]	0
101	169	5	""	9.9	{tree 123}	[12 10]	[{tree 123}]	85
102	169	0	""	9.9	{tree 123}	[]	[{tree 123}]	0
103	169	0	""	9.9	{tree 123}	[]	[{tree 123}]	0
104	169	0	""	9.9	{tree 123}	[]	[{tree 123}]	0
105	169	5	""	9.9	{tree 123}	[10]	[{tree 123}]	96
106	169	0	""	9.9	{tree 123}	[]	[{tree 123}]	0
107	169	5	""	9.9	{tree 123}	[8 3]	[{tree 123}]	80
108	169	0	""	9.9	{tree 123}	[]	[{tree 123}]	0
109	169	5	""	9.9	{tree 123}	[11]	[{tree 123}]	90
110	169	0	""	9.9	{tree 123}	[]	[{tree 123}]	0
111	169	0	""	9.9	{tree 123}	[]	[{tree 123}]	0
112	169	0	""	9.9	0	0	[]	0
113	169	0	""	9.9	0	0	[]	0
114	169	0	""	9.9	0	0	[]	0
115	169	0	""	9.9	0	0	[]	0
116	169	0	""	9.9	0	0	[]	0
117	169	0	""	9.9	0	0	[]	0
118	169	0	""	9.9	0	0	[]	0
119	169	0	""	9.9	0	0	[]	0
120	169	0	""	9.9	0	0	[]	0
121	169	0	""	9.9	0	0	[]	0
122	169	0	""	9.9	0	0	[]	0
123	169	0	""	9.9	0	0	[]	0
124	169	0	""	9.9	0	0	[]	0
125	169	0	""	9.9	0	0	[]	0
126	169	0	""	9.9	0	0	[]	0
127	169	0	""	9.9	0	0	[]	0
128	169	0	""	9.9	0	0	[]	0
129	169	0	""	9.9	0	0	[]	0
130	169	0	""	9.9	0	0	[]	0
131	169	0	""	9.9	0	0	[]	0
132	169	0	""	9.9	0	0	[]	0
133	169	0	""	9.9	0	0	[]	0
134	169	0	""	9.9	0	0	[]	0
135	169	0	""	9.9	0	0	[]	0
136	169	0	""	9.9	{tree 29}	[]	[{tree 29}]	0
137	169	5	""	9.9	{tree 29}	[5]	[{tree 29}]	89
138	169	0	""	9.9	{tree 29}	[]	[{tree 29}]	0
139	169	5	""	9.9	{tree 29}	[2]	[{tree 29}]	96
140	169	5	""	9.9	{tree 29}	[8]	[{tree 29}]	87
141	169	5	""	9.9	{tree 29}	[4]	[{tree 29}]	87
142	169	0	""	9.9	{tree 29}	[]	[{tree 29}]	0
143	169	0	""	9.9	{tree 29}	[]	[{tree 29}]	0
144	169	5	""	9.9	{tree 29}	[10]	[{tree 29}]	84
145	169	5	""	9.9	{tree 29}	[4 2]	[{tree 29}]	96
146	169	5	""	9.9	{tree 29}	[5 11]	[{tree 29}]	98
147	169	0	""	9.9	{tree 61}	[]	[{tree 61} {tree 29}]	0
148	169	0	""	9.9	{tree 61}	[]	[{tree 61} {tree 29}]	0
149	169	0	""	9.9	{tree 61}	[]	[{tree 61} {tree 29}]	0
150	169	0	""	9.9	{tree 29}	[]	[{tree 61} {tree 29}]	0
151	169	5	""	9.9	{tree 61}	[7]	[{tree 61}]	90
152	169	5	""	9.9	{tree 61}	[10 8]	[{tree 61}]	100
153	169	0	""	9.9	{tree 61}	[]	[{tree 61}]	0
154	169	5	""	9.9	{tree 61}	[12 12]	[{tree 61}]	96
155	169	0	""	9.9	{tree 61}	[]	[{tree 61}]	0
156	169	5	""	9.9	{tree 61}	[3 12]	[{tree 61}]	83
157	169	5	""	9.9	{tree 61}	[9 8]	[{tree 61}]	90
158	169	5	""	9.9	{tree 61}	[11]	[{tree 61}]	96
159	169	0	""	9.9	{tree 61}	[]	[{tree 61}]	0
160	169	5	""	9.9	{tree 61}	[2]	[{tree 61}]	83
161	169	5	""	9.9	{tree 61}	[9]	[{tree 61}]	90
162	169	0	""	9.9	{tree 61}	[]	[{tree 61}]	0
163	169	5	""	9.9	{tree 61}	[7]	[{tree 61}]	80
164	169	5	""	9.9	{tree 61}	[8]	[{tree 61}]	86
165	169	0	""	9.9	0	0	[]	0
166	169	0	""	9.9	0	0	[]	0
167	169	0	""	9.9	0	0	[]	0
168	169	0	""	9.9	0	0	[]	0
169	169	0	""	9.9	0	0	[]	0
170	169	0	""	9.9	0	0	[]	0
171	169	0	""	9.9	0	0	[]	0
172	169	5	""	9.9	{tree 17}	[11]	[{tree 17}]	85
173	169	0	""	9.9	{tree 17}	[]	[{tree 17}]	0
0	168	5	""	9.9	{tree 17}	[4 6]	[{tree 17}]	96
1	168	0	""	9.9	{tree 17}	[]	[{tree 17}]	0
2	168	5	""	9.9	{tree 17}	[6]	[{tree 17}]	89
3	168	0	""	9.9	{tree 17}	[]	[{tree 17}]	0
4	168	0	""	9.9	{tree 17}	[]	[{tree 17}]	0
5	168	5	""	9.9	{tree 17}	[3 2]	[{tree 17}]	87
6	168	0	""	9.9	{tree 17}	[]	[{tree 17}]	0
7	168	0	""	9.9	{tree 17}	[]	[{tree 17}]	0
8	168	0	""	9.9	{tree 17}	[]	[{tree 17}]	0
9	168	0	""	9.9	{tree 17}	[]	[{tree 17}]	0
10	168	0	""	9.9	{tree 17}	[]	[{tree 17}]	0
11	168	0	""	9.9	{tree 17}	[]	[{tree 17}]	0
12	168	5	""	9.9	{tree 17}	[11]	[{tree 17}]	95
13	168	5	""	9.9	{tree 17}	[12]	[{tree 17}]	100
14	168	0	""	9.9	{tree 17}	[]	[{tree 17}]	0
15	168	0	""	9.9	{tree 17}	[]	[{tree 17}]	0
16	168	0	""	9.9	{tree 17}	[]	[{tree 17}]	0
17	168	0	""	9.9	{tree 17}	[]	[{tree 17}]	0
18	168	5	""	9.9	{tree 17}	[3 12]	[{tree 17}]	80
19	168	0	""	9.9	{tree 17}	[]	[{tree 17}]	0
20	168	0	""	9.9	{tree 17}	[]	[{tree 17}]	0
21	168	0	""	9.9	{tree 17}	[]	[{tree 17}]	0
22	168	0	""	9.9	{tree 17}	[]	[{tree 17}]	0
23	168	5	""	9.9	{tree 17}	[10]	[{tree 17}]	92
24	168	0	""	9.9	{tree 17}	[]	[{tree 17}]	0
25	168	5	""	9.9	{tree 17}	[8]	[{tree 17}]	97
26	168	5	""	9.9	{tree 17}	[9]	[{tree 17}]	91
27	168	0	""	9.9	{tree 17}	[]	[{tree 17}]	0
28	168	5	""	9.9	{tree 17}	[2]	[{tree 17}]	83
29	168	0	""	9.9	{tree 17}	[]	[{tree 17}]	0
30	168	0	""	9.9	{tree 17}	[]	[{tree 17}]	0
31	168	0	""	9.9	0	0	[]	0
32	168	0	""	9.9	0	0	[]	0
33	168	0	""	9.9	0	0	[]	0
34	168	0	""	9.9	0	0	[]	0
35	168	0	""	9.9	0	0	[]	0
36	168	0	""	9.9	0	0	[]	0
37	168	0	""	9.9	0	0	[]	0
38	168	0	""	9.9	0	0	[]	0
39	168	0	""	9.9	0	0	[]	0
40	168	0	""	9.9	0	0	[]	0
41	168	0	""	9.9	0	0	[]	0
42	168	0	""	9.9	0	0	[]	0
43	168	0	""	9.9	0	0	[]	0
44	168	0	""	9.9	0	0	[]	0
45	168	0	""	9.9	0	0	[]	0
46	168	0	""	9.9	0	0	[]	0
47	168	0	""	9.9	0	0	[]	0
48	168	0	""	9.9	{tree 42}	[]	[{tree 42}]	0
49	168	0	""	9.9	{tree 42}	[]	[{tree 42}]	0
50	168	5	""	9.9	{tree 42}	[7]	[{tree 42}]	88
51	168	0	""	9.9	{tree 42}	[]	[{tree 42}]	0
52	168	0	""	9.9	{tree 42}	[]	[{tree 42}]	0
53	168	0	""	9.9	{tree 42}	[]	[{tree 42}]	0
54	168	5	""	9.9	{tree 42}	[7]	[{tree 42}]	98
55	168	0	""	9.9	{tree 42}	[]	[{tree 42}]	0
56	168	5	""	9.9	{tree 42}	[13 9]	[{tree 42}]	96
57	168	5	""	9.9	{tree 42}	[12]	[{tree 42}]	82
58	168	5	""	9.9	{tree 42}	[13]	[{tree 42}]	100
59	168	0	""	9.9	{tree 42}	[]	[{tree 42}]	0
60	168	0	""	9.9	0	0	[]	0
61	168	0	""	9.9	{tree 66}	[]	[{tree 66}]	0
62	168	5	""	9.9	{tree 66}	[11]	[{tree 66}]	88
63	168	0	""	9.9	{tree 66}	[]	[{tree 66}]	0
64	168	0	""	9.9	{tree 66}	[]	[{tree 66}]	0
65	168	0	""	9.9	{tree 66}	[]	[{tree 66}]	0
66	168	5	""	9.9	{tree 66}	[9]	[{tree 66}]	92
67	168	0	""	9.9	{tree 66}	[]	[{tree 66}]	0
68	168	5	""	9.9	{tree 66}	[9]	[{tree 66}]	83
69	168	0	""	9.9	{tree 66}	[]	[{tree 66}]	0
70	168	0	""	9.9	{tree 66}	[]	[{tree 66}]	0
71	168	0	""	9.9	{tree 66}	[]	[{tree 66}]	0
72	168	0	""	9.9	{tree 66}	[]	[{tree 66}]	0
73	168	5	""	9.9	{tree 66}	[7]	[{tree 66}]	81
74	168	0	""	9.9	{tree 66}	[]	[{tree 66}]	0
75	168	0	""	9.9	0	0	[]	0
76	168	0	""	9.9	{tree 98}	[]	[{tree 98}]	0
77	168	0	""	9.9	{tree 98}	[]	[{tree 98}]	0
78	168	0	""	9.9	{tree 98}	[]	[{tree 98}]	0
79	168	5	""	9.9	{tree 98}	[10]	[{tree 98}]	81
80	168	0	""	9.9	{tree 98}	[]	[{tree 98}]	0
81	168	5	""	9.9	{tree 98}	[3]	[{tree 98}]	86
82	168	0	""	9.9	{tree 98}	[]	[{tree 98}]	0
83	168	0	""	9.9	{tree 98}	[]	[{tree 98}]	0
84	168	5	""	9.9	{tree 98}	[7]	[{tree 98}]	82
85	168	5	""	9.9	{tree 98}	[7]	[{tree 98}]	87
86	168	5	""	9.9	{tree 98}	[13]	[{tree 98}]	91
87	168	5	""	9.9	{tree 98}	[7]	[{tree 57} {tree 98}]	97
88	168	0	""	9.9	{tree 57}	[]	[{tree 57} {tree 98}]	0
89	168	5	""	9.9	{tree 98}	[13]	[{tree 57} {tree 98}]	87
90	168	0	""	9.9	{tree 57}	[]	[{tree 123} {tree 57} {tree 98}]	0
91	168	0	""	9.9	{tree 98}	[]	[{tree 123} {tree 57} {tree 98}]	0
92	168	0	""	9.9	{tree 123}	[]	[{tree 123} {tree 57} {tree 98}]	0
93	168	0	""	9.9	{tree 123}	[]	[{tree 123} {tree 57} {tree 98}]	0
94	168	5	""	9.9	{tree 98}	[9]	[{tree 123} {tree 57} {tree 98}]	87
95	168	5	""	9.9	{tree 123}	[4 2]	[{tree 123} {tree 98}]	87
96	168	5	""	9.9	{tree 98}	[13]	[{tree 123} {tree 98}]	81
97	168	0	""	9.9	{tree 98}	[]	[{tree 123} {tree 98}]	0
98	168	0	""	9.9	{tree 123}	[]	[{tree 123} {tree 98}]	0
99	168	0	""	9.9	{tree 123}	[]	[{tree 123}]	0
100	168	5	""	9.9	{tree 123}	[10]	[{tree 123}]	90
101	168	0	""	9.9	{tree 123}	[]	[{tree 123}]	0
102	168	0	""	9.9	{tree 123}	[]	[{tree 123}]	0
103	168	0	""	9.9	{tree 123}	[]	[{tree 123}]	0
104	168	5	""	9.9	{tree 123}	[10 5]	[{tree 123}]	85
105	168	5	""	9.9	{tree 123}	[8]	[{tree 123}]	98
106	168	0	""	9.9	{tree 123}	[]	[{tree 123}]	0
107	168	5	""	9.9	{tree 123}	[12 7]	[{tree 123}]	91
108	168	0	""	9.9	{tree 123}	[]	[{tree 123}]	0
109	168	5	""	9.9	{tree 123}	[8 3]	[{tree 123}]	95
110	168	5	""	9.9	{tree 123}	[7]	[{tree 123}]	80
111	168	0	""	9.9	{tree 123}	[]	[{tree 123}]	0
112	168	0	""	9.9	0	0	[]	0
113	168	0	""	9.9	0	0	[]	0
114	168	0	""	9.9	0	0	[]	0
115	168	0	""	9.9	0	0	[]	0
116	168	0	""	9.9	0	0	[]	0
117	168	0	""	9.9	0	0	[]	0
118	168	0	""	9.9	0	0	[]	0
119	168	0	""	9.9	0	0	[]	0
120	168	0	""	9.9	0	0	[]	0
121	168	0	""	9.9	0	0	[]	0
122	168	0	""	9.9	{tree 111}	[]	[{tree 111}]	0
123	168	0	""	9.9	{tree 111}	[]	[{tree 111}]	0
124	168	5	""	9.9	{tree 111}	[12]	[{tree 111}]	87
125	168	0	""	9.9	{tree 111}	[]	[{tree 111}]	0
126	168	5	""	9.9	{tree 111}	[7]	[{tree 111}]	87
127	168	0	""	9.9	0	0	[]	0
128	168	0	""	9.9	0	0	[]	0
129	168	0	""	9.9	0	0	[]	0
130	168	0	""	9.9	0	0	[]	0
131	168	0	""	9.9	0	0	[]	0
132	168	0	""	9.9	0	0	[]	0
133	168	0	""	9.9	0	0	[]	0
134	168	0	""	9.9	0	0	[]	0
135	168	0	""	9.9	0	0	[]	0
136	168	0	""	9.9	{tree 29}	[]	[{tree 29}]	0
137	168	0	""	9.9	{tree 29}	[]	[{tree 29}]	0
138	168	5	""	9.9	{tree 29}	[11 5]	[{tree 29}]	100
139	168	0	""	9.9	{tree 29}	[]	[{tree 29}]	0
140	168	0	""	9.9	{tree 29}	[]	[{tree 29}]	0
141	168	5	""	9.9	{tree 29}	[5]	[{tree 29}]	93
142	168	5	""	9.9	{tree 29}	[4 5]	[{tree 29}]	95
143	168	0	""	9.9	{tree 29}	[]	[{tree 29}]	0
144	168	0	""	9.9	{tree 29}	[]	[{tree 29}]	0
145	168	0	""	9.9	{tree 29}	[]	[{tree 29}]	0
146	168	5	""	9.9	{tree 29}	[12]	[{tree 29}]	96
147	168	0	""	9.9	{tree 29}	[]	[{tree 29}]	0
148	168	5	""	9.9	{tree 61}	[10]	[{tree 61} {tree 29}]	83
149	168	0	""	9.9	{tree 29}	[]	[{tree 61} {tree 29}]	0
150	168	0	""	9.9	{tree 61}	[]	[{tree 61}]	0
151	168	0	""	9.9	{tree 61}	[]	[{tree 61}]	0
152	168	5	""	9.9	{tree 61}	[5]	[{tree 61}]	83
153	168	5	""	9.9	{tree 61}	[6 3]	[{tree 61}]	87
154	168	5	""	9.9	{tree 61}	[11 6]	[{tree 61}]	100
155	168	0	""	9.9	{tree 61}	[]	[{tree 61}]	0
156	168	0	""	9.9	{tree 61}	[]	[{tree 61}]	0
157	168	0	""	9.9	{tree 61}	[]	[{tree 61}]	0
158	168	0	""	9.9	{tree 61}	[]	[{tree 61}]	0
159	168	5	""	9.9	{tree 61}	[10]	[{tree 61}]	84
160	168	5	""	9.9	{tree 61}	[7]	[{tree 61}]	81
161	168	5	""	9.9	{tree 61}	[12]	[{tree 61}]	98
162	168	0	""	9.9	{tree 61}	[]	[{tree 61}]	0
163	168	0	""	9.9	{tree 61}	[]	[{tree 61}]	0
164	168	0	""	9.9	0	0	[]	0
165	168	0	""	9.9	0	0	[]	0
166	168	0	""	9.9	0	0	[]	0
167	168	0	""	9.9	0	0	[]	0
168	168	0	""	9.9	0	0	[]	0
169	168	0	""	9.9	0	0	[]	0
170	168	0	""	9.9	0	0	[]	0
171	168	0	""	9.9	0	0	[]	0
172	168	0	""	9.9	{tree 17}	[]	[{tree 17}]	0
173	168	0	""	9.9	{tree 17}	[]	[{tree 17}]	0
0	167	5	""	9.9	{tree 17}	[8]	[{tree 17}]	85
1	167	0	""	9.9	{tree 17}	[]	[{tree 17}]	0
2	167	0	""	9.9	{tree 17}	[]	[{tree 17}]	0
3	167	5	""	9.9	{tree 17}	[11 3]	[{tree 17}]	95
4	167	0	""	9.9	{tree 17}	[]	[{tree 17}]	0
5	167	0	""	9.9	{tree 17}	[]	[{tree 17}]	0
6	167	5	""	9.9	{tree 17}	[10]	[{tree 17}]	85
7	167	5	""	9.9	{tree 17}	[5 2]	[{tree 17}]	81
8	167	5	""	9.9	{tree 17}	[2]	[{tree 17}]	86
9	167	5	""	9.9	{tree 17}	[7]	[{tree 17}]	85
10	167	5	""	9.9	{tree 17}	[8]	[{tree 17}]	96
11	167	5	""	9.9	{tree 17}	[13 3]	[{tree 17}]	86
12	167	5	""	9.9	{tree 17}	[4]	[{tree 17}]	94
13	167	5	""	9.9	{tree 17}	[6]	[{tree 17}]	88
14	167	0	""	9.9	{tree 17}	[]	[{tree 17}]	0
15	167	5	""	9.9	{tree 17}	[8]	[{tree 17}]	89
16	167	0	""	9.9	{tree 17}	[]	[{tree 17}]	0
17	167	0	""	9.9	{tree 17}	[]	[{tree 17}]	0
18	167	0	""	9.9	{tree 17}	[]	[{tree 17}]	0
19	167	5	""	9.9	{tree 17}	[13]	[{tree 17}]	91
20	167	0	""	9.9	{tree 17}	[]	[{tree 17}]	0
21	167	5	""	9.9	{tree 17}	[8]	[{tree 17}]	84
22	167	0	""	9.9	{tree 17}	[]	[{tree 17}]	0
23	167	0	""	9.9	{tree 17}	[]	[{tree 17}]	0
24	167	0	""	9.9	{tree 17}	[]	[{tree 17}]	0
25	167	0	""	9.9	{tree 17}	[]	[{tree 17}]	0
26	167	0	""	9.9	{tree 17}	[]	[{tree 17}]	0
27	167	0	""	9.9	{tree 17}	[]	[{tree 17}]	0
28	167	5	""	9.9	{tree 17}	[11 6]	[{tree 17}]	90
29	167	5	""	9.9	{tree 17}	[9 10]	[{tree 17}]	85
30	167	5	""	9.9	{tree 17}	[3]	[{tree 17}]	100
31	167	0	""	9.9	0	0	[]	0
32	167	0	""	9.9	0	0	[]	0
33	167	0	""	9.9	0	0	[]	0
34	167	0	""	9.9	0	0	[]	0
35	167	0	""	9.9	0	0	[]	0
36	167	0	""	9.9	0	0	[]	0
37	167	0	""	9.9	0	0	[]	0
38	167	0	""	9.9	0	0	[]	0
39	167	0	""	9.9	0	0	[]	0
40	167	0	""	9.9	0	0	[]	0
41	167	0	""	9.9	0	0	[]	0
42	167	0	""	9.9	0	0	[]	0
43	167	0	""	9.9	0	0	[]	0
44	167	0	""	9.9	0	0	[]	0
45	167	0	""	9.9	0	0	[]	0
46	167	0	""	9.9	0	0	[]	0
47	167	0	""	9.9	0	0	[]	0
48	167	0	""	9.9	0	0	[]	0
49	167	0	""	9.9	{tree 42}	[]	[{tree 42}]	0
50	167	0	""	9.9	{tree 42}	[]	[{tree 42}]	0
51	167	0	""	9.9	{tree 42}	[]	[{tree 42}]	0
52	167	5	""	9.9	{tree 42}	[10]	[{tree 42}]	98
53	167	0	""	9.9	{tree 42}	[]	[{tree 42}]	0
54	167	0	""	9.9	{tree 42}	[]	[{tree 42}]	0
55	167	0	""	9.9	{tree 42}	[]	[{tree 42}]	0
56	167	5	""	9.9	{tree 42}	[6]	[{tree 42}]	94
57	167	0	""	9.9	{tree 42}	[]	[{tree 42}]	0
58	167	0	""	9.9	{tree 42}	[]	[{tree 42}]	0
59	167	0	""	9.9	0	0	[]	0
60	167	0	""	9.9	0	0	[]	0
61	167	5	""	9.9	{tree 66}	[3]	[{tree 66}]	91
62	167	5	""	9.9	{tree 66}	[11]	[{tree 66}]	91
63	167	5	""	9.9	{tree 66}	[3 10]	[{tree 66}]	92
64	167	0	""	9.9	{tree 66}	[]	[{tree 66}]	0
65	167	0	""	9.9	{tree 66}	[]	[{tree 66}]	0
66	167	0	""	9.9	{tree 66}	[]	[{tree 66}]	0
67	167	0	""	9.9	{tree 66}	[]	[{tree 66}]	0
68	167	0	""	9.9	{tree 66}	[]	[{tree 66}]	0
69	167	5	""	9.9	{tree 66}	[7]	[{tree 66}]	84
70	167	0	""	9.9	{tree 66}	[]	[{tree 66}]	0
71	167	5	""	9.9	{tree 66}	[4 9]	[{tree 66}]	80
72	167	5	""	9.9	{tree 66}	[5]	[{tree 66}]	80
73	167	5	""	9.9	{tree 66}	[2]	[{tree 66}]	98
74	167	0	""	9.9	{tree 66}	[]	[{tree 66}]	0
75	167	0	""	9.9	0	0	[]	0
76	167	0	""	9.9	{tree 98}	[]	[{tree 98}]	0
77	167	0	""	9.9	{tree 98}	[]	[{tree 98}]	0
78	167	0	""	9.9	{tree 98}	[]	[{tree 98}]	0
79	167	5	""	9.9	{tree 98}	[9]	[{tree 98}]	82
80	167	0	""	9.9	{tree 98}	[]	[{tree 98}]	0
81	167	0	""	9.9	{tree 98}	[]	[{tree 98}]	0
82	167	0	""	9.9	{tree 98}	[]	[{tree 98}]	0
83	167	0	""	9.9	{tree 98}	[]	[{tree 98}]	0
84	167	0	""	9.9	{tree 98}	[]	[{tree 98}]	0
85	167	5	""	9.9	{tree 57}	[12]	[{tree 57} {tree 98}]	85
86	167	0	""	9.9	{tree 98}	[]	[{tree 57} {tree 98}]	0
87	167	0	""	9.9	{tree 98}	[]	[{tree 57} {tree 98}]	0
88	167	0	""	9.9	{tree 57}	[]	[{tree 57} {tree 98}]	0
89	167	5	""	9.9	{tree 57}	[7]	[{tree 57} {tree 98}]	89
90	167	5	""	9.9	{tree 57}	[10]	[{tree 123} {tree 57} {tree 98}]	91
91	167	0	""	9.9	{tree 123}	[]	[{tree 123} {tree 57} {tree 98}]	0
92	167	5	""	9.9	{tree 57}	[5]	[{tree 123} {tree 57} {tree 98}]	100
93	167	0	""	9.9	{tree 123}	[]	[{tree 123} {tree 57} {tree 98}]	0
94	167	0	""	9.9	{tree 57}	[]	[{tree 123} {tree 57} {tree 98}]	0
95	167	5	""	9.9	{tree 57}	[11]	[{tree 123} {tree 57} {tree 98}]	83
96	167	0	""	9.9	{tree 123}	[]	[{tree 123} {tree 57} {tree 98}]	0
97	167	0	""	9.9	{tree 98}	[]	[{tree 123} {tree 98}]	0
98	167	0	""	9.9	{tree 123}	[]	[{tree 123} {tree 98}]	0
99	167	0	""	9.9	{tree 123}	[]	[{tree 123}]	0
100	167	5	""	9.9	{tree 123}	[3]	[{tree 123}]	84
101	167	0	""	9.9	{tree 123}	[]	[{tree 123}]	0
102	167	0	""	9.9	{tree 123}	[]	[{tree 123}]	0
103	167	0	""	9.9	{tree 123}	[]	[{tree 123}]	0
104	167	0	""	9.9	{tree 123}	[]	[{tree 123}]	0
105	167	5	""	9.9	{tree 123}	[12]	[{tree 123}]	95
106	167	0	""	9.9	{tree 123}	[]	[{tree 123}]	0
107	167	0	""	9.9	{tree 123}	[]	[{tree 123}]	0
108	167	0	""	9.9	{tree 123}	[]	[{tree 123}]	0
109	167	0	""	9.9	{tree 123}	[]	[{tree 123}]	0
110	167	0	""	9.9	{tree 123}	[]	[{tree 123}]	0
111	167	0	""	9.9	{tree 123}	[]	[{tree 123}]	0
112	167	0	""	9.9	0	0	[]	0
113	167	0	""	9.9	0	0	[]	0
114	167	0	""	9.9	0	0	[]	0
115	167	0	""	9.9	0	0	[]	0
116	167	0	""	9.9	0	0	[]	0
117	167	0	""	9.9	0	0	[]	0
118	167	0	""	9.9	0	0	[]	0
119	167	0	""	9.9	0	0	[]	0
120	167	5	""	9.9	{tree 111}	[7]	[{tree 111}]	86
121	167	5	""	9.9	{tree 111}	[2 4]	[{tree 111}]	95
122	167	5	""	9.9	{tree 111}	[2]	[{tree 111}]	89
123	167	0	""	9.9	{tree 111}	[]	[{tree 111}]	0
124	167	0	""	9.9	{tree 111}	[]	[{tree 111}]	0
125	167	5	""	9.9	{tree 111}	[10 4]	[{tree 111}]	100
126	167	5	""	9.9	{tree 111}	[12]	[{tree 111}]	94
127	167	5	""	9.9	{tree 111}	[5]	[{tree 111}]	86
128	167	0	""	9.9	0	0	[]	0
129	167	0	""	9.9	0	0	[]	0
130	167	0	""	9.9	0	0	[]	0
131	167	0	""	9.9	0	0	[]	0
132	167	0	""	9.9	0	0	[]	0
133	167	0	""	9.9	0	0	[]	0
134	167	0	""	9.9	0	0	[]	0
135	167	0	""	9.9	0	0	[]	0
136	167	0	""	9.9	0	0	[]	0
137	167	5	""	9.9	{tree 29}	[7]	[{tree 29}]	91
138	167	0	""	9.9	{tree 29}	[]	[{tree 29}]	0
139	167	0	""	9.9	{tree 29}	[]	[{tree 29}]	0
140	167	5	""	9.9	{tree 29}	[4 2]	[{tree 29}]	87
141	167	5	""	9.9	{tree 29}	[8]	[{tree 29}]	88
142	167	0	""	9.9	{tree 29}	[]	[{tree 29}]	0
143	167	5	""	9.9	{tree 29}	[4]	[{tree 29}]	82
144	167	5	""	9.9	{tree 29}	[10]	[{tree 29}]	80
145	167	0	""	9.9	{tree 29}	[]	[{tree 29}]	0
146	167	0	""	9.9	{tree 29}	[]	[{tree 29}]	0
147	167	0	""	9.9	{tree 29}	[]	[{tree 29}]	0
148	167	0	""	9.9	{tree 29}	[]	[{tree 29}]	0
149	167	5	""	9.9	{tree 61}	[8 3]	[{tree 61} {tree 29}]	86
150	167	5	""	9.9	{tree 61}	[6]	[{tree 61}]	97
151	167	5	""	9.9	{tree 61}	[3]	[{tree 61}]	93
152	167	0	""	9.9	{tree 61}	[]	[{tree 61}]	0
153	167	5	""	9.9	{tree 61}	[8]	[{tree 61}]	80
154	167	0	""	9.9	{tree 61}	[]	[{tree 61}]	0
155	167	5	""	9.9	{tree 61}	[4]	[{tree 61}]	86
156	167	5	""	9.9	{tree 61}	[8]	[{tree 61}]	88
157	167	0	""	9.9	{tree 61}	[]	[{tree 61}]	0
158	167	0	""	9.9	{tree 61}	[]	[{tree 61}]	0
159	167	0	""	9.9	{tree 61}	[]	[{tree 61}]	0
160	167	0	""	9.9	{tree 61}	[]	[{tree 61}]	0
161	167	0	""	9.9	{tree 61}	[]	[{tree 61}]	0
162	167	0	""	9.9	{tree 61}	[]	[{tree 61}]	0
163	167	0	""	9.9	0	0	[]	0
164	167	0	""	9.9	0	0	[]	0
165	167	0	""	9.9	0	0	[]	0
166	167	0	""	9.9	0	0	[]	0
167	167	0	""	9.9	0	0	[]	0
168	167	0	""	9.9	0	0	[]	0
169	167	0	""	9.9	0	0	[]	0
170	167	0	""	9.9	0	0	[]	0
171	167	0	""	9.9	0	0	[]	0
172	167	0	""	9.9	{tree 17}	[]	[{tree 17}]	0
173	167	0	""	9.9	{tree 17}	[]	[{tree 17}]	0
0	166	0	""	9.9	{tree 17}	[]	[{tree 17}]	0
1	166	0	""	9.9	{tree 17}	[]	[{tree 17}]	0
2	166	5	""	9.9	{tree 17}	[2 8]	[{tree 17}]	80
3	166	5	""	9.9	{tree 17}	[8]	[{tree 17}]	82
4	166	0	""	9.9	{tree 17}	[]	[{tree 17}]	0
5	166	0	""	9.9	{tree 17}	[]	[{tree 17}]	0
6	166	5	""	9.9	{tree 17}	[2]	[{tree 17}]	88
7	166	0	""	9.9	{tree 17}	[]	[{tree 17}]	0
8	166	0	""	9.9	{tree 17}	[]	[{tree 17}]	0
9	166	0	""	9.9	{tree 17}	[]	[{tree 17}]	0
10	166	0	""	9.9	{tree 17}	[]	[{tree 17}]	0
11	166	5	""	9.9	{tree 17}	[2]	[{tree 17}]	98
12	166	0	""	9.9	{tree 17}	[]	[{tree 17}]	0
13	166	5	""	9.9	{tree 17}	[11 8]	[{tree 17}]	94
14	166	0	""	9.9	{tree 17}	[]	[{tree 17}]	0
15	166	5	""	9.9	{tree 17}	[5 4]	[{tree 17}]	88
16	166	5	""	9.9	{tree 17}	[10]	[{tree 17}]	90
17	166	5	""	9.9	{tree 17}	[5]	[{tree 17}]	80
18	166	0	""	9.9	{tree 17}	[]	[{tree 17}]	0
19	166	0	""	9.9	{tree 17}	[]	[{tree 17}]	0
20	166	5	""	9.9	{tree 17}	[11]	[{tree 17}]	95
21	166	5	""	9.9	{tree 17}	[4]	[{tree 17}]	89
22	166	0	""	9.9	{tree 17}	[]	[{tree 17}]	0
23	166	5	""	9.9	{tree 17}	[10 8]	[{tree 17}]	100
24	166	5	""	9.9	{tree 17}	[3]	[{tree 17}]	95
25	166	5	""	9.9	{tree 17}	[12 12]	[{tree 17}]	84
26	166	5	""	9.9	{tree 17}	[13]	[{tree 17}]	91
27	166	0	""	9.9	{tree 17}	[]	[{tree 17}]	0
28	166	5	""	9.9	{tree 17}	[6]	[{tree 17}]	87
29	166	0	""	9.9	{tree 17}	[]	[{tree 17}]	0
30	166	0	""	9.9	{tree 17}	[]	[{tree 17}]	0
31	166	0	""	9.9	0	0	[]	0
32	166	0	""	9.9	0	0	[]	0
33	166	0	""	9.9	0	0	[]	0
34	166	0	""	9.9	0	0	[]	0
35	166	0	""	9.9	0	0	[]	0
36	166	0	""	9.9	0	0	[]	0
37	166	0	""	9.9	0	0	[]	0
38	166	0	""	9.9	0	0	[]	0
39	166	0	""	9.9	0	0	[]	0
40	166	0	""	9.9	0	0	[]	0
41	166	0	""	9.9	0	0	[]	0
42	166	0	""	9.9	0	0	[]	0
43	166	0	""	9.9	0	0	[]	0
44	166	0	""	9.9	0	0	[]	0
45	166	0	""	9.9	0	0	[]	0
46	166	0	""	9.9	0	0	[]	0
47	166	0	""	9.9	0	0	[]	0
48	166	0	""	9.9	0	0	[]	0
49	166	0	""	9.9	0	0	[]	0
50	166	0	""	9.9	{tree 42}	[]	[{tree 42}]	0
51	166	0	""	9.9	{tree 42}	[]	[{tree 42}]	0
52	166	5	""	9.9	{tree 42}	[4 13]	[{tree 42}]	93
53	166	5	""	9.9	{tree 42}	[2]	[{tree 42}]	83
54	166	5	""	9.9	{tree 42}	[6]	[{tree 42}]	83
55	166	5	""	9.9	{tree 42}	[12]	[{tree 42}]	97
56	166	0	""	9.9	{tree 42}	[]	[{tree 42}]	0
57	166	5	""	9.9	{tree 42}	[2]	[{tree 42}]	96
58	166	0	""	9.9	0	0	[]	0
59	166	0	""	9.9	0	0	[]	0
60	166	5	""	9.9	{tree 66}	[12]	[{tree 66}]	82
61	166	5	""	9.9	{tree 66}	[9]	[{tree 66}]	96
62	166	0	""	9.9	{tree 66}	[]	[{tree 66}]	0
63	166	0	""	9.9	{tree 66}	[]	[{tree 66}]	0
64	166	5	""	9.9	{tree 66}	[4 10]	[{tree 66}]	83
65	166	0	""	9.9	{tree 66}	[]	[{tree 66}]	0
66	166	5	""	9.9	{tree 66}	[11 7]	[{tree 66}]	81
67	166	0	""	9.9	{tree 66}	[]	[{tree 66}]	0
68	166	0	""	9.9	{tree 66}	[]	[{tree 66}]	0
69	166	0	""	9.9	{tree 66}	[]	[{tree 66}]	0
70	166	0	""	9.9	{tree 66}	[]	[{tree 66}]	0
71	166	5	""	9.9	{tree 66}	[7]	[{tree 66}]	89
72	166	0	""	9.9	{tree 66}	[]	[{tree 66}]	0
73	166	0	""	9.9	{tree 66}	[]	[{tree 66}]	0
74	166	0	""	9.9	{tree 66}	[]	[{tree 66}]	0
75	166	0	""	9.9	{tree 66}	[]	[{tree 66}]	0
76	166	0	""	9.9	{tree 98}	[]	[{tree 98}]	0
77	166	0	""	9.9	{tree 98}	[]	[{tree 98}]	0
78	166	0	""	9.9	{tree 98}	[]	[{tree 98}]	0
79	166	5	""	9.9	{tree 98}	[13]	[{tree 98}]	100
80	166	5	""	9.9	{tree 98}	[7]	[{tree 98}]	88
81	166	0	""	9.9	{tree 98}	[]	[{tree 98}]	0
82	166	0	""	9.9	{tree 98}	[]	[{tree 98}]	0
83	166	0	""	9.9	{tree 98}	[]	[{tree 98}]	0
84	166	5	""	9.9	{tree 98}	[8]	[{tree 57} {tree 98}]	82
85	166	5	""	9.9	{tree 98}	[10]	[{tree 57} {tree 98}]	96
86	166	0	""	9.9	{tree 98}	[]	[{tree 57} {tree 98}]	0
87	166	5	""	9.9	{tree 57}	[8]	[{tree 57} {tree 98}]	97
88	166	5	""	9.9	{tree 57}	[4]	[{tree 57} {tree 98}]	85
89	166	5	""	9.9	{tree 98}	[10]	[{tree 57} {tree 98}]	85
90	166	5	""	9.9	{tree 98}	[5 8]	[{tree 57} {tree 98}]	81
91	166	0	""	9.9	{tree 98}	[]	[{tree 123} {tree 57} {tree 98}]	0
92	166	5	""	9.9	{tree 123}	[7]	[{tree 123} {tree 57} {tree 98}]	98
93	166	0	""	9.9	{tree 98}	[]	[{tree 123} {tree 57} {tree 98}]	0
94	166	0	""	9.9	{tree 98}	[]	[{tree 123} {tree 57} {tree 98}]	0
95	166	0	""	9.9	{tree 98}	[]	[{tree 123} {tree 57} {tree 98}]	0
96	166	5	""	9.9	{tree 98}	[8]	[{tree 123} {tree 57} {tree 98}]	84
97	166	5	""	9.9	{tree 98}	[6]	[{tree 123} {tree 57} {tree 98}]	85
98	166	0	""	9.9	{tree 98}	[]	[{tree 123} {tree 98}]	0
99	166	0	""	9.9	{tree 123}	[]	[{tree 123}]	0
100	166	5	""	9.9	{tree 123}	[4]	[{tree 123}]	86
101	166	5	""	9.9	{tree 123}	[10 2]	[{tree 123}]	81
102	166	5	""	9.9	{tree 123}	[6]	[{tree 123}]	93
103	166	5	""	9.9	{tree 123}	[7]	[{tree 123}]	98
104	166	0	""	9.9	{tree 123}	[]	[{tree 123}]	0
105	166	0	""	9.9	{tree 123}	[]	[{tree 123}]	0
106	166	0	""	9.9	{tree 123}	[]	[{tree 123}]	0
107	166	5	""	9.9	{tree 123}	[6]	[{tree 123}]	89
108	166	0	""	9.9	{tree 123}	[]	[{tree 123}]	0
109	166	0	""	9.9	{tree 123}	[]	[{tree 123}]	0
110	166	0	""	9.9	{tree 123}	[]	[{tree 123}]	0
111	166	0	""	9.9	{tree 123}	[]	[{tree 123}]	0
112	166	0	""	9.9	0	0	[]	0
113	166	0	""	9.9	0	0	[]	0
114	166	0	""	9.9	0	0	[]	0
115	166	0	""	9.9	0	0	[]	0
116	166	0	""	9.9	0	0	[]	0
117	166	0	""	9.9	0	0	[]	0
118	166	0	""	9.9	0	0	[]	0
119	166	0	""	9.9	{tree 111}	[]	[{tree 111}]	0
120	166	0	""	9.9	{tree 111}	[]	[{tree 111}]	0
121	166	0	""	9.9	{tree 111}	[]	[{tree 111}]	0
122	166	5	""	9.9	{tree 111}	[9]	[{tree 111}]	88
123	166	0	""	9.9	{tree 111}	[]	[{tree 111}]	0
124	166	0	""	9.9	{tree 111}	[]	[{tree 111}]	0
125	166	5	""	9.9	{tree 111}	[7]	[{tree 111}]	88
126	166	5	""	9.9	{tree 111}	[4]	[{tree 111}]	83
127	166	0	""	9.9	{tree 111}	[]	[{tree 111}]	0
128	166	0	""	9.9	{tree 111}	[]	[{tree 111}]	0
129	166	0	""	9.9	0	0	[]	0
130	166	0	""	9.9	0	0	[]	0
131	166	0	""	9.9	0	0	[]	0
132	166	0	""	9.9	0	0	[]	0
133	166	0	""	9.9	0	0	[]	0
134	166	0	""	9.9	0	0	[]	0
135	166	0	""	9.9	0	0	[]	0
136	166	0	""	9.9	0	0	[]	0
137	166	5	""	9.9	{tree 29}	[2]	[{tree 29}]	98
138	166	5	""	9.9	{tree 29}	[10]	[{tree 29}]	93
139	166	0	""	9.9	{tree 29}	[]	[{tree 29}]	0
140	166	0	""	9.9	{tree 29}	[]	[{tree 29}]	0
141	166	5	""	9.9	{tree 29}	[8]	[{tree 29}]	91
142	166	0	""	9.9	{tree 29}	[]	[{tree 29}]	0
143	166	0	""	9.9	{tree 29}	[]	[{tree 29}]	0
144	166	5	""	9.9	{tree 29}	[11 12]	[{tree 29}]	87
145	166	5	""	9.9	{tree 29}	[2]	[{tree 29}]	99
146	166	0	""	9.9	{tree 29}	[]	[{tree 29}]	0
147	166	0	""	9.9	{tree 29}	[]	[{tree 29}]	0
148	166	0	""	9.9	{tree 29}	[]	[{tree 29}]	0
149	166	0	""	9.9	{tree 29}	[]	[{tree 29}]	0
150	166	0	""	9.9	{tree 61}	[]	[{tree 61}]	0
151	166	0	""	9.9	{tree 61}	[]	[{tree 61}]	0
152	166	0	""	9.9	{tree 61}	[]	[{tree 61}]	0
153	166	5	""	9.9	{tree 61}	[11 8]	[{tree 61}]	98
154	166	0	""	9.9	{tree 61}	[]	[{tree 61}]	0
155	166	0	""	9.9	{tree 61}	[]	[{tree 61}]	0
156	166	0	""	9.9	{tree 61}	[]	[{tree 61}]	0
157	166	5	""	9.9	{tree 61}	[7]	[{tree 61}]	96
158	166	0	""	9.9	{tree 61}	[]	[{tree 61}]	0
159	166	0	""	9.9	{tree 61}	[]	[{tree 61}]	0
160	166	0	""	9.9	{tree 61}	[]	[{tree 61}]	0
161	166	5	""	9.9	{tree 61}	[3]	[{tree 61}]	84
162	166	0	""	9.9	0	0	[]	0
163	166	0	""	9.9	0	0	[]	0
164	166	0	""	9.9	0	0	[]	0
165	166	0	""	9.9	0	0	[]	0
166	166	0	""	9.9	0	0	[]	0
167	166	0	""	9.9	0	0	[]	0
168	166	0	""	9.9	0	0	[]	0
169	166	0	""	9.9	0	0	[]	0
170	166	0	""	9.9	0	0	[]	0
171	166	0	""	9.9	{tree 17}	[]	[{tree 17}]	0
172	166	5	""	9.9	{tree 17}	[8]	[{tree 17}]	80
173	166	5	""	9.9	{tree 17}	[7]	[{tree 17}]	96
0	165	5	""	9.9	{tree 17}	[3]	[{tree 17}]	96
1	165	5	""	9.9	{tree 17}	[6]	[{tree 17}]	93
2	165	5	""	9.9	{tree 17}	[10]	[{tree 17}]	89
3	165	5	""	9.9	{tree 17}	[5]	[{tree 17}]	96
4	165	0	""	9.9	{tree 17}	[]	[{tree 17}]	0
5	165	0	""	9.9	{tree 17}	[]	[{tree 17}]	0
6	165	0	""	9.9	{tree 17}	[]	[{tree 17}]	0
7	165	5	""	9.9	{tree 17}	[8]	[{tree 17}]	85
8	165	0	""	9.9	{tree 17}	[]	[{tree 17}]	0
9	165	5	""	9.9	{tree 17}	[8]	[{tree 17}]	85
10	165	5	""	9.9	{tree 17}	[6]	[{tree 17}]	88
11	165	5	""	9.9	{tree 17}	[8]	[{tree 17}]	80
12	165	0	""	9.9	{tree 17}	[]	[{tree 17}]	0
13	165	5	""	9.9	{tree 17}	[9]	[{tree 17}]	84
14	165	5	""	9.9	{tree 17}	[12]	[{tree 17}]	98
15	165	0	""	9.9	{tree 17}	[]	[{tree 17}]	0
16	165	0	""	9.9	{tree 17}	[]	[{tree 17}]	0
17	165	0	""	9.9	{tree 17}	[]	[{tree 17}]	0
18	165	5	""	9.9	{tree 17}	[2]	[{tree 17}]	88
19	165	5	""	9.9	{tree 17}	[11]	[{tree 17}]	81
20	165	5	""	9.9	{tree 17}	[4]	[{tree 17}]	82
21	165	0	""	9.9	{tree 17}	[]	[{tree 17}]	0
22	165	0	""	9.9	{tree 17}	[]	[{tree 17}]	0
23	165	0	""	9.9	{tree 17}	[]	[{tree 17}]	0
24	165	0	""	9.9	{tree 17}	[]	[{tree 17}]	0
25	165	5	""	9.9	{tree 17}	[12 12]	[{tree 17}]	100
26	165	0	""	9.9	{tree 17}	[]	[{tree 17}]	0
27	165	0	""	9.9	{tree 17}	[]	[{tree 17}]	0
28	165	0	""	9.9	{tree 17}	[]	[{tree 17}]	0
29	165	5	""	9.9	{tree 17}	[4]	[{tree 17}]	94
30	165	0	""	9.9	{tree 17}	[]	[{tree 17}]	0
31	165	0	""	9.9	0	0	[]	0
32	165	0	""	9.9	0	0	[]	0
33	165	0	""	9.9	0	0	[]	0
34	165	0	""	9.9	0	0	[]	0
35	165	0	""	9.9	0	0	[]	0
36	165	0	""	9.9	0	0	[]	0
37	165	0	""	9.9	0	0	[]	0
38	165	0	""	9.9	0	0	[]	0
39	165	0	""	9.9	0	0	[]	0
40	165	0	""	9.9	0	0	[]	0
41	165	0	""	9.9	0	0	[]	0
42	165	0	""	9.9	0	0	[]	0
43	165	0	""	9.9	0	0	[]	0
44	165	0	""	9.9	0	0	[]	0
45	165	0	""	9.9	0	0	[]	0
46	165	0	""	9.9	0	0	[]	0
47	165	0	""	9.9	0	0	[]	0
48	165	0	""	9.9	0	0	[]	0
49	165	0	""	9.9	0	0	[]	0
50	165	0	""	9.9	0	0	[]	0
51	165	0	""	9.9	{tree 42}	[]	[{tree 42}]	0
52	165	0	""	9.9	{tree 42}	[]	[{tree 42}]	0
53	165	5	""	9.9	{tree 42}	[13]	[{tree 42}]	80
54	165	5	""	9.9	{tree 42}	[7 6]	[{tree 42}]	87
55	165	0	""	9.9	{tree 42}	[]	[{tree 42}]	0
56	165	0	""	9.9	{tree 42}	[]	[{tree 42}]	0
57	165	0	""	9.9	0	0	[]	0
58	165	0	""	9.9	0	0	[]	0
59	165	0	""	9.9	0	0	[]	0
60	165	5	""	9.9	{tree 66}	[4]	[{tree 66}]	81
61	165	0	""	9.9	{tree 66}	[]	[{tree 66}]	0
62	165	5	""	9.9	{tree 66}	[11 6]	[{tree 66}]	96
63	165	5	""	9.9	{tree 66}	[10]	[{tree 66}]	81
64	165	5	""	9.9	{tree 66}	[2]	[{tree 66}]	88
65	165	5	""	9.9	{tree 66}	[4]	[{tree 66}]	86
66	165	5	""	9.9	{tree 66}	[5]	[{tree 66}]	87
67	165	5	""	9.9	{tree 66}	[7]	[{tree 66}]	90
68	165	0	""	9.9	{tree 66}	[]	[{tree 66}]	0
69	165	0	""	9.9	{tree 66}	[]	[{tree 66}]	0
70	165	5	""	9.9	{tree 66}	[9]	[{tree 66}]	95
71	165	0	""	9.9	{tree 66}	[]	[{tree 66}]	0
72	165	0	""	9.9	{tree 66}	[]	[{tree 66}]	0
73	165	0	""	9.9	{tree 66}	[]	[{tree 66}]	0
74	165	0	""	9.9	{tree 66}	[]	[{tree 66}]	0
75	165	0	""	9.9	0	0	[]	0
76	165	0	""	9.9	{tree 98}	[]	[{tree 98}]	0
77	165	5	""	9.9	{tree 98}	[2]	[{tree 98}]	90
78	165	0	""	9.9	{tree 98}	[]	[{tree 98}]	0
79	165	0	""	9.9	{tree 98}	[]	[{tree 98}]	0
80	165	0	""	9.9	{tree 98}	[]	[{tree 98}]	0
81	165	5	""	9.9	{tree 98}	[3]	[{tree 98}]	84
82	165	5	""	9.9	{tree 98}	[9]	[{tree 98}]	96
83	165	5	""	9.9	{tree 98}	[7]	[{tree 57} {tree 98}]	99
84	165	0	""	9.9	{tree 57}	[]	[{tree 57} {tree 98}]	0
85	165	0	""	9.9	{tree 57}	[]	[{tree 57} {tree 98}]	0
86	165	0	""	9.9	{tree 57}	[]	[{tree 57} {tree 98}]	0
87	165	5	""	9.9	{tree 57}	[3 11]	[{tree 57} {tree 98}]	86
88	165	0	""	9.9	{tree 98}	[]	[{tree 57} {tree 98}]	0
89	165	5	""	9.9	{tree 57}	[3]	[{tree 57} {tree 98}]	84
90	165	5	""	9.9	{tree 98}	[4]	[{tree 57} {tree 98}]	87
91	165	5	""	9.9	{tree 123}	[2]	[{tree 123} {tree 57} {tree 98}]	92
92	165	0	""	9.9	{tree 57}	[]	[{tree 123} {tree 57} {tree 98}]	0
93	165	5	""	9.9	{tree 123}	[4]	[{tree 123} {tree 57} {tree 98}]	96
94	165	5	""	9.9	{tree 123}	[7]	[{tree 123} {tree 57} {tree 98}]	82
95	165	0	""	9.9	{tree 123}	[]	[{tree 123} {tree 57} {tree 98}]	0
96	165	0	""	9.9	{tree 98}	[]	[{tree 123} {tree 57} {tree 98}]	0
97	165	5	""	9.9	{tree 98}	[6]	[{tree 123} {tree 57} {tree 55} {tree 98}]	94
98	165	0	""	9.9	{tree 57}	[]	[{tree 123} {tree 57} {tree 55} {tree 98}]	0
99	165	0	""	9.9	{tree 123}	[]	[{tree 123} {tree 55}]	0
100	165	0	""	9.9	{tree 123}	[]	[{tree 123}]	0
101	165	0	""	9.9	{tree 123}	[]	[{tree 123}]	0
102	165	5	""	9.9	{tree 123}	[12]	[{tree 123}]	80
103	165	0	""	9.9	{tree 123}	[]	[{tree 123}]	0
104	165	0	""	9.9	{tree 123}	[]	[{tree 123}]	0
105	165	0	""	9.9	{tree 123}	[]	[{tree 123}]	0
106	165	0	""	9.9	{tree 123}	[]	[{tree 123}]	0
107	165	0	""	9.9	{tree 123}	[]	[{tree 123}]	0
108	165	0	""	9.9	{tree 123}	[]	[{tree 123}]	0
109	165	0	""	9.9	{tree 123}	[]	[{tree 123}]	0
110	165	0	""	9.9	{tree 123}	[]	[{tree 123}]	0
111	165	5	""	9.9	{tree 123}	[8 3]	[{tree 123}]	87
112	165	0	""	9.9	0	0	[]	0
113	165	0	""	9.9	0	0	[]	0
114	165	0	""	9.9	0	0	[]	0
115	165	0	""	9.9	0	0	[]	0
116	165	0	""	9.9	0	0	[]	0
117	165	0	""	9.9	0	0	[]	0
118	165	0	""	9.9	0	0	[]	0
119	165	5	""	9.9	{tree 111}	[4]	[{tree 111}]	95
120	165	5	""	9.9	{tree 111}	[11]	[{tree 111}]	99
121	165	0	""	9.9	{tree 111}	[]	[{tree 111}]	0
122	165	5	""	9.9	{tree 111}	[10]	[{tree 111}]	91
123	165	0	""	9.9	{tree 111}	[]	[{tree 111}]	0
124	165	0	""	9.9	{tree 111}	[]	[{tree 111}]	0
125	165	0	""	9.9	{tree 111}	[]	[{tree 111}]	0
126	165	5	""	9.9	{tree 111}	[13]	[{tree 111}]	80
127	165	0	""	9.9	{tree 111}	[]	[{tree 111}]	0
128	165	0	""	9.9	{tree 111}	[]	[{tree 111}]	0
129	165	5	""	9.9	{tree 111}	[8]	[{tree 111}]	83
130	165	0	""	9.9	0	0	[]	0
131	165	0	""	9.9	0	0	[]	0
132	165	0	""	9.9	0	0	[]	0
133	165	0	""	9.9	0	0	[]	0
134	165	0	""	9.9	0	0	[]	0
135	165	0	""	9.9	0	0	[]	0
136	165	0	""	9.9	0	0	[]	0
137	165	0	""	9.9	0	0	[]	0
138	165	5	""	9.9	{tree 29}	[12]	[{tree 29}]	85
139	165	5	""	9.9	{tree 29}	[11]	[{tree 29}]	84
140	165	5	""	9.9	{tree 29}	[2]	[{tree 29}]	83
141	165	0	""	9.9	{tree 29}	[]	[{tree 29}]	0
142	165	5	""	9.9	{tree 29}	[9]	[{tree 29}]	82
143	165	5	""	9.9	{tree 29}	[5]	[{tree 29}]	80
144	165	0	""	9.9	{tree 29}	[]	[{tree 29}]	0
145	165	0	""	9.9	{tree 29}	[]	[{tree 29}]	0
146	165	5	""	9.9	{tree 29}	[5 12]	[{tree 29}]	88
147	165	0	""	9.9	{tree 29}	[]	[{tree 29}]	0
148	165	0	""	9.9	{tree 29}	[]	[{tree 29}]	0
149	165	0	""	9.9	0	0	[]	0
150	165	0	""	9.9	0	0	[]	0
151	165	0	""	9.9	0	0	[]	0
152	165	5	""	9.9	{tree 61}	[4]	[{tree 61}]	88
153	165	0	""	9.9	{tree 61}	[]	[{tree 61}]	0
154	165	5	""	9.9	{tree 61}	[5]	[{tree 61}]	90
155	165	5	""	9.9	{tree 61}	[2]	[{tree 61}]	84
156	165	0	""	9.9	{tree 61}	[]	[{tree 61}]	0
157	165	5	""	9.9	{tree 61}	[12]	[{tree 61}]	95
158	165	5	""	9.9	{tree 61}	[12 8]	[{tree 61}]	94
159	165	0	""	9.9	{tree 61}	[]	[{tree 61}]	0
160	165	0	""	9.9	0	0	[]	0
161	165	0	""	9.9	0	0	[]	0
162	165	0	""	9.9	0	0	[]	0
163	165	0	""	9.9	0	0	[]	0
164	165	0	""	9.9	0	0	[]	0
165	165	0	""	9.9	0	0	[]	0
166	165	0	""	9.9	0	0	[]	0
167	165	0	""	9.9	0	0	[]	0
168	165	0	""	9.9	0	0	[]	0
169	165	0	""	9.9	0	0	[]	0
170	165	0	""	9.9	0	0	[]	0
171	165	0	""	9.9	{tree 17}	[]	[{tree 17}]	0
172	165	0	""	9.9	{tree 17}	[]	[{tree 17}]	0
173	165	0	""	9.9	{tree 17}	[]	[{tree 17}]	0
0	164	0	""	9.9	{tree 17}	[]	[{tree 17}]	0
1	164	0	""	9.9	{tree 17}	[]	[{tree 17}]	0
2	164	0	""	9.9	{tree 17}	[]	[{tree 17}]	0
3	164	5	""	9.9	{tree 17}	[10]	[{tree 17}]	84
4	164	0	""	9.9	{tree 17}	[]	[{tree 17}]	0
5	164	0	""	9.9	{tree 17}	[]	[{tree 17}]	0
6	164	0	""	9.9	{tree 17}	[]	[{tree 17}]	0
7	164	0	""	9.9	{tree 17}	[]	[{tree 17}]	0
8	164	0	""	9.9	{tree 17}	[]	[{tree 17}]	0
9	164	0	""	9.9	{tree 17}	[]	[{tree 17}]	0
10	164	0	""	9.9	{tree 17}	[]	[{tree 17}]	0
11	164	5	""	9.9	{tree 17}	[13]	[{tree 17}]	81
12	164	5	""	9.9	{tree 17}	[6]	[{tree 17}]	86
13	164	5	""	9.9	{tree 17}	[7]	[{tree 17}]	86
14	164	5	""	9.9	{tree 17}	[4]	[{tree 17}]	95
15	164	0	""	9.9	{tree 17}	[]	[{tree 17}]	0
16	164	5	""	9.9	{tree 17}	[3 7]	[{tree 17}]	86
17	164	0	""	9.9	{tree 17}	[]	[{tree 17}]	0
18	164	5	""	9.9	{tree 17}	[3]	[{tree 17}]	83
19	164	5	""	9.9	{tree 17}	[2]	[{tree 17}]	93
20	164	0	""	9.9	{tree 17}	[]	[{tree 17}]	0
21	164	0	""	9.9	{tree 17}	[]	[{tree 17}]	0
22	164	5	""	9.9	{tree 17}	[12]	[{tree 17}]	83
23	164	0	""	9.9	{tree 17}	[]	[{tree 17}]	0
24	164	5	""	9.9	{tree 17}	[2]	[{tree 17}]	97
25	164	0	""	9.9	{tree 17}	[]	[{tree 17}]	0
26	164	0	""	9.9	{tree 17}	[]	[{tree 17}]	0
27	164	0	""	9.9	{tree 17}	[]	[{tree 17}]	0
28	164	0	""	9.9	{tree 17}	[]	[{tree 17}]	0
29	164	5	""	9.9	{tree 17}	[3]	[{tree 17}]	80
30	164	0	""	9.9	{tree 20}	[]	[{tree 17} {tree 20}]	0
31	164	5	""	9.9	{tree 20}	[9]	[{tree 20}]	100
32	164	5	""	9.9	{tree 20}	[6]	[{tree 20}]	90
33	164	0	""	9.9	{tree 20}	[]	[{tree 20}]	0
34	164	0	""	9.9	0	0	[]	0
35	164	0	""	9.9	0	0	[]	0
36	164	0	""	9.9	0	0	[]	0
37	164	0	""	9.9	0	0	[]	0
38	164	0	""	9.9	0	0	[]	0
39	164	0	""	9.9	0	0	[]	0
40	164	0	""	9.9	0	0	[]	0
41	164	0	""	9.9	0	0	[]	0
42	164	0	""	9.9	0	0	[]	0
43	164	0	""	9.9	0	0	[]	0
44	164	0	""	9.9	0	0	[]	0
45	164	0	""	9.9	0	0	[]	0
46	164	0	""	9.9	0	0	[]	0
47	164	0	""	9.9	0	0	[]	0
48	164	0	""	9.9	0	0	[]	0
49	164	0	""	9.9	0	0	[]	0
50	164	0	""	9.9	0	0	[]	0
51	164	0	""	9.9	0	0	[]	0
52	164	0	""	9.9	0	0	[]	0
53	164	0	""	9.9	0	0	[]	0
54	164	0	""	9.9	0	0	[]	0
55	164	0	""	9.9	0	0	[]	0
56	164	0	""	9.9	0	0	[]	0
57	164	0	""	9.9	0	0	[]	0
58	164	0	""	9.9	0	0	[]	0
59	164	0	""	9.9	0	0	[]	0
60	164	0	""	9.9	0	0	[]	0
61	164	5	""	9.9	{tree 66}	[8 4]	[{tree 66}]	90
62	164	0	""	9.9	{tree 66}	[]	[{tree 66}]	0
63	164	0	""	9.9	{tree 66}	[]	[{tree 66}]	0
64	164	0	""	9.9	{tree 66}	[]	[{tree 66}]	0
65	164	0	""	9.9	{tree 66}	[]	[{tree 66}]	0
66	164	0	""	9.9	{tree 66}	[]	[{tree 66}]	0
67	164	5	""	9.9	{tree 66}	[6]	[{tree 66}]	100
68	164	0	""	9.9	{tree 66}	[]	[{tree 66}]	0
69	164	5	""	9.9	{tree 66}	[10]	[{tree 66}]	100
70	164	0	""	9.9	{tree 66}	[]	[{tree 66}]	0
71	164	5	""	9.9	{tree 66}	[8 4]	[{tree 66}]	91
72	164	5	""	9.9	{tree 66}	[4]	[{tree 66}]	100
73	164	0	""	9.9	{tree 66}	[]	[{tree 66}]	0
74	164	0	""	9.9	{tree 66}	[]	[{tree 66}]	0
75	164	0	""	9.9	0	0	[]	0
76	164	5	""	9.9	{tree 98}	[12]	[{tree 98}]	95
77	164	5	""	9.9	{tree 98}	[9]	[{tree 98}]	84
78	164	5	""	9.9	{tree 98}	[3 7]	[{tree 98}]	92
79	164	5	""	9.9	{tree 98}	[13]	[{tree 98}]	84
80	164	5	""	9.9	{tree 98}	[11 11]	[{tree 98}]	81
81	164	0	""	9.9	{tree 98}	[]	[{tree 98}]	0
82	164	5	""	9.9	{tree 57}	[11]	[{tree 57} {tree 98}]	81
83	164	0	""	9.9	{tree 98}	[]	[{tree 57} {tree 98}]	0
84	164	0	""	9.9	{tree 57}	[]	[{tree 57} {tree 98}]	0
85	164	0	""	9.9	{tree 57}	[]	[{tree 57} {tree 98}]	0
86	164	0	""	9.9	{tree 57}	[]	[{tree 57} {tree 98}]	0
87	164	0	""	9.9	{tree 98}	[]	[{tree 57} {tree 98}]	0
88	164	5	""	9.9	{tree 98}	[2 12]	[{tree 57} {tree 98}]	92
89	164	5	""	9.9	{tree 57}	[3]	[{tree 57} {tree 98}]	97
90	164	5	""	9.9	{tree 98}	[3]	[{tree 57} {tree 98}]	82
91	164	5	""	9.9	{tree 123}	[7 2]	[{tree 123} {tree 57} {tree 98}]	96
92	164	0	""	9.9	{tree 123}	[]	[{tree 123} {tree 57} {tree 98}]	0
93	164	0	""	9.9	{tree 123}	[]	[{tree 123} {tree 57} {tree 98}]	0
94	164	0	""	9.9	{tree 98}	[]	[{tree 123} {tree 57} {tree 55} {tree 98}]	0
95	164	0	""	9.9	{tree 57}	[]	[{tree 123} {tree 57} {tree 55} {tree 98}]	0
96	164	0	""	9.9	{tree 123}	[]	[{tree 123} {tree 57} {tree 55} {tree 98}]	0
97	164	5	""	9.9	{tree 57}	[12]	[{tree 123} {tree 57} {tree 55} {tree 98}]	93
98	164	0	""	9.9	{tree 57}	[]	[{tree 123} {tree 57} {tree 55} {tree 98}]	0
99	164	5	""	9.9	{tree 55}	[9]	[{tree 123} {tree 57} {tree 55}]	96
100	164	0	""	9.9	{tree 55}	[]	[{tree 123} {tree 55}]	0
101	164	5	""	9.9	{tree 55}	[3]	[{tree 123} {tree 55}]	88
102	164	5	""	9.9	{tree 123}	[7]	[{tree 123} {tree 55}]	87
103	164	0	""	9.9	{tree 123}	[]	[{tree 123}]	0
104	164	0	""	9.9	{tree 123}	[]	[{tree 123}]	0
105	164	0	""	9.9	{tree 123}	[]	[{tree 123}]	0
106	164	0	""	9.9	{tree 123}	[]	[{tree 123}]	0
107	164	0	""	9.9	{tree 123}	[]	[{tree 123}]	0
108	164	0	""	9.9	{tree 123}	[]	[{tree 123}]	0
109	164	5	""	9.9	{tree 123}	[3 12]	[{tree 123}]	94
110	164	5	""	9.9	{tree 123}	[7]	[{tree 123}]	98
111	164	0	""	9.9	{tree 123}	[]	[{tree 123}]	0
112	164	0	""	9.9	0	0	[]	0
113	164	0	""	9.9	0	0	[]	0
114	164	0	""	9.9	0	0	[]	0
115	164	0	""	9.9	0	0	[]	0
116	164	0	""	9.9	0	0	[]	0
117	164	0	""	9.9	0	0	[]	0
118	164	0	""	9.9	{tree 111}	[]	[{tree 111}]	0
119	164	0	""	9.9	{tree 111}	[]	[{tree 111}]	0
120	164	5	""	9.9	{tree 111}	[4]	[{tree 111}]	88
121	164	0	""	9.9	{tree 111}	[]	[{tree 111}]	0
122	164	0	""	9.9	{tree 111}	[]	[{tree 111}]	0
123	164	0	""	9.9	{tree 111}	[]	[{tree 111}]	0
124	164	5	""	9.9	{tree 111}	[11]	[{tree 111}]	96
125	164	0	""	9.9	{tree 111}	[]	[{tree 111}]	0
126	164	0	""	9.9	{tree 111}	[]	[{tree 111}]	0
127	164	0	""	9.9	{tree 111}	[]	[{tree 111}]	0
128	164	5	""	9.9	{tree 111}	[5 2]	[{tree 111}]	87
129	164	5	""	9.9	{tree 111}	[3]	[{tree 111}]	88
130	164	0	""	9.9	0	0	[]	0
131	164	0	""	9.9	0	0	[]	0
132	164	0	""	9.9	0	0	[]	0
133	164	0	""	9.9	0	0	[]	0
134	164	0	""	9.9	0	0	[]	0
135	164	0	""	9.9	0	0	[]	0
136	164	0	""	9.9	0	0	[]	0
137	164	0	""	9.9	0	0	[]	0
138	164	0	""	9.9	0	0	[]	0
139	164	0	""	9.9	{tree 29}	[]	[{tree 29}]	0
140	164	0	""	9.9	{tree 29}	[]	[{tree 29}]	0
141	164	0	""	9.9	{tree 29}	[]	[{tree 29}]	0
142	164	0	""	9.9	{tree 29}	[]	[{tree 29}]	0
143	164	0	""	9.9	{tree 29}	[]	[{tree 29}]	0
144	164	5	""	9.9	{tree 29}	[2 2]	[{tree 29}]	90
145	164	0	""	9.9	{tree 29}	[]	[{tree 29}]	0
146	164	5	""	9.9	{tree 29}	[3 3]	[{tree 29}]	97
147	164	0	""	9.9	{tree 29}	[]	[{tree 29}]	0
148	164	0	""	9.9	0	0	[]	0
149	164	0	""	9.9	0	0	[]	0
150	164	0	""	9.9	0	0	[]	0
151	164	0	""	9.9	0	0	[]	0
152	164	0	""	9.9	0	0	[]	0
153	164	0	""	9.9	0	0	[]	0
154	164	0	""	9.9	0	0	[]	0
155	164	0	""	9.9	0	0	[]	0
156	164	0	""	9.9	{tree 82}	[]	[{tree 82}]	0
157	164	0	""	9.9	0	0	[]	0
158	164	0	""	9.9	0	0	[]	0
159	164	0	""	9.9	0	0	[]	0
160	164	0	""	9.9	0	0	[]	0
161	164	0	""	9.9	0	0	[]	0
162	164	0	""	9.9	0	0	[]	0
163	164	0	""	9.9	0	0	[]	0
164	164	0	""	9.9	0	0	[]	0
165	164	0	""	9.9	0	0	[]	0
166	164	0	""	9.9	0	0	[]	0
167	164	0	""	9.9	0	0	[]	0
168	164	0	""	9.9	0	0	[]	0
169	164	0	""	9.9	0	0	[]	0
170	164	0	""	9.9	0	0	[]	0
171	164	0	""	9.9	0	0	[]	0
172	164	5	""	9.9	{tree 17}	[4]	[{tree 17}]	92
173	164	0	""	9.9	{tree 17}	[]	[{tree 17}]	0
0	163	0	""	9.9	{tree 17}	[]	[{tree 17}]	0
1	163	0	""	9.9	{tree 17}	[]	[{tree 17}]	0
2	163	0	""	9.9	{tree 17}	[]	[{tree 17}]	0
3	163	5	""	9.9	{tree 17}	[5 3]	[{tree 17}]	83
4	163	5	""	9.9	{tree 17}	[6 5]	[{tree 17}]	92
5	163	0	""	9.9	{tree 17}	[]	[{tree 17}]	0
6	163	5	""	9.9	{tree 17}	[8]	[{tree 17}]	100
7	163	5	""	9.9	{tree 17}	[10 11]	[{tree 17}]	92
8	163	5	""	9.9	{tree 17}	[11]	[{tree 17}]	83
9	163	0	""	9.9	{tree 17}	[]	[{tree 17}]	0
10	163	5	""	9.9	{tree 17}	[4]	[{tree 17}]	93
11	163	5	""	9.9	{tree 17}	[8]	[{tree 17}]	95
12	163	5	""	9.9	{tree 17}	[9]	[{tree 17}]	90
13	163	5	""	9.9	{tree 17}	[9]	[{tree 17}]	83
14	163	0	""	9.9	{tree 17}	[]	[{tree 17}]	0
15	163	0	""	9.9	{tree 17}	[]	[{tree 17}]	0
16	163	0	""	9.9	{tree 17}	[]	[{tree 17}]	0
17	163	0	""	9.9	{tree 17}	[]	[{tree 17}]	0
18	163	0	""	9.9	{tree 17}	[]	[{tree 17}]	0
19	163	0	""	9.9	{tree 17}	[]	[{tree 17}]	0
20	163	0	""	9.9	{tree 17}	[]	[{tree 17}]	0
21	163	0	""	9.9	{tree 17}	[]	[{tree 17}]	0
22	163	0	""	9.9	{tree 17}	[]	[{tree 17}]	0
23	163	0	""	9.9	{tree 17}	[]	[{tree 17}]	0
24	163	5	""	9.9	{tree 17}	[2]	[{tree 17}]	95
25	163	5	""	9.9	{tree 17}	[6]	[{tree 17}]	99
26	163	5	""	9.9	{tree 17}	[5 3]	[{tree 17}]	84
27	163	5	""	9.9	{tree 17}	[10]	[{tree 17}]	90
28	163	0	""	9.9	{tree 17}	[]	[{tree 17} {tree 20}]	0
29	163	5	""	9.9	{tree 17}	[6]	[{tree 17} {tree 20}]	82
30	163	5	""	9.9	{tree 17}	[11]	[{tree 17} {tree 20}]	90
31	163	5	""	9.9	{tree 20}	[11]	[{tree 20}]	84
32	163	5	""	9.9	{tree 20}	[2]	[{tree 20}]	93
33	163	0	""	9.9	{tree 20}	[]	[{tree 20}]	0
34	163	5	""	9.9	{tree 20}	[12]	[{tree 20}]	85
35	163	5	""	9.9	{tree 20}	[9 4]	[{tree 20}]	98
36	163	0	""	9.9	0	0	[]	0
37	163	0	""	9.9	0	0	[]	0
38	163	0	""	9.9	0	0	[]	0
39	163	0	""	9.9	0	0	[]	0
40	163	0	""	9.9	0	0	[]	0
41	163	0	""	9.9	0	0	[]	0
42	163	0	""	9.9	0	0	[]	0
43	163	0	""	9.9	0	0	[]	0
44	163	0	""	9.9	0	0	[]	0
45	163	0	""	9.9	0	0	[]	0
46	163	0	""	9.9	0	0	[]	0
47	163	0	""	9.9	0	0	[]	0
48	163	0	""	9.9	0	0	[]	0
49	163	0	""	9.9	0	0	[]	0
50	163	0	""	9.9	0	0	[]	0
51	163	0	""	9.9	0	0	[]	0
52	163	0	""	9.9	0	0	[]	0
53	163	0	""	9.9	0	0	[]	0
54	163	0	""	9.9	0	0	[]	0
55	163	0	""	9.9	0	0	[]	0
56	163	0	""	9.9	0	0	[]	0
57	163	0	""	9.9	0	0	[]	0
58	163	0	""	9.9	0	0	[]	0
59	163	0	""	9.9	0	0	[]	0
60	163	0	""	9.9	0	0	[]	0
61	163	5	""	9.9	{tree 66}	[11 8]	[{tree 66}]	84
62	163	0	""	9.9	{tree 66}	[]	[{tree 66}]	0
63	163	0	""	9.9	{tree 66}	[]	[{tree 66}]	0
64	163	5	""	9.9	{tree 66}	[8]	[{tree 66}]	81
65	163	0	""	9.9	{tree 66}	[]	[{tree 66}]	0
66	163	0	""	9.9	{tree 66}	[]	[{tree 66}]	0
67	163	0	""	9.9	{tree 66}	[]	[{tree 66}]	0
68	163	5	""	9.9	{tree 66}	[12]	[{tree 66}]	96
69	163	5	""	9.9	{tree 66}	[11 6]	[{tree 66}]	88
70	163	5	""	9.9	{tree 66}	[5]	[{tree 66}]	86
71	163	0	""	9.9	{tree 66}	[]	[{tree 66}]	0
72	163	0	""	9.9	{tree 66}	[]	[{tree 66}]	0
73	163	5	""	9.9	{tree 66}	[7 9]	[{tree 66}]	87
74	163	5	""	9.9	{tree 66}	[7]	[{tree 66}]	91
75	163	0	""	9.9	0	0	[]	0
76	163	5	""	9.9	{tree 98}	[7]	[{tree 98}]	88
77	163	5	""	9.9	{tree 98}	[8]	[{tree 98}]	89
78	163	0	""	9.9	{tree 98}	[]	[{tree 98}]	0
79	163	5	""	9.9	{tree 98}	[4]	[{tree 98}]	100
80	163	0	""	9.9	{tree 98}	[]	[{tree 98}]	0
81	163	5	""	9.9	{tree 98}	[2 5]	[{tree 57} {tree 98}]	100
82	163	5	""	9.9	{tree 57}	[9]	[{tree 57} {tree 98}]	96
83	163	5	""	9.9	{tree 98}	[12 3]	[{tree 57} {tree 98}]	87
84	163	0	""	9.9	{tree 98}	[]	[{tree 57} {tree 98}]	0
85	163	5	""	9.9	{tree 98}	[6]	[{tree 57} {tree 98}]	90
86	163	0	""	9.9	{tree 98}	[]	[{tree 57} {tree 98}]	0
87	163	0	""	9.9	{tree 57}	[]	[{tree 57} {tree 98}]	0
88	163	5	""	9.9	{tree 57}	[5]	[{tree 57} {tree 98}]	87
89	163	0	""	9.9	{tree 98}	[]	[{tree 57} {tree 98}]	0
90	163	0	""	9.9	{tree 98}	[]	[{tree 57} {tree 98}]	0
91	163	0	""	9.9	{tree 57}	[]	[{tree 123} {tree 57} {tree 98}]	0
92	163	0	""	9.9	{tree 123}	[]	[{tree 123} {tree 57} {tree 98}]	0
93	163	5	""	9.9	{tree 57}	[8]	[{tree 123} {tree 57} {tree 55} {tree 98}]	93
94	163	5	""	9.9	{tree 55}	[6 2]	[{tree 123} {tree 57} {tree 55} {tree 98}]	83
95	163	5	""	9.9	{tree 123}	[3]	[{tree 123} {tree 57} {tree 55} {tree 98}]	94
96	163	5	""	9.9	{tree 55}	[11]	[{tree 123} {tree 57} {tree 55} {tree 98}]	95
97	163	0	""	9.9	{tree 57}	[]	[{tree 123} {tree 57} {tree 55} {tree 98}]	0
98	163	5	""	9.9	{tree 55}	[12]	[{tree 123} {tree 57} {tree 55}]	86
99	163	0	""	9.9	{tree 55}	[]	[{tree 123} {tree 57} {tree 55}]	0
100	163	5	""	9.9	{tree 123}	[5]	[{tree 123} {tree 55}]	95
101	163	0	""	9.9	{tree 55}	[]	[{tree 123} {tree 55}]	0
102	163	0	""	9.9	{tree 55}	[]	[{tree 123} {tree 55}]	0
103	163	5	""	9.9	{tree 55}	[9 7]	[{tree 123} {tree 55}]	91
104	163	0	""	9.9	{tree 123}	[]	[{tree 123}]	0
105	163	5	""	9.9	{tree 123}	[7 10]	[{tree 123}]	91
106	163	0	""	9.9	{tree 123}	[]	[{tree 123}]	0
107	163	0	""	9.9	{tree 123}	[]	[{tree 123}]	0
108	163	5	""	9.9	{tree 123}	[2]	[{tree 123}]	90
109	163	5	""	9.9	{tree 123}	[4 3]	[{tree 123}]	100
110	163	5	""	9.9	{tree 123}	[4]	[{tree 123}]	82
111	163	0	""	9.9	0	0	[]	0
112	163	0	""	9.9	0	0	[]	0
113	163	0	""	9.9	0	0	[]	0
114	163	0	""	9.9	0	0	[]	0
115	163	0	""	9.9	0	0	[]	0
116	163	0	""	9.9	0	0	[]	0
117	163	0	""	9.9	0	0	[]	0
118	163	0	""	9.9	{tree 111}	[]	[{tree 111}]	0
119	163	0	""	9.9	{tree 111}	[]	[{tree 111}]	0
120	163	5	""	9.9	{tree 111}	[12]	[{tree 111}]	81
121	163	0	""	9.9	{tree 111}	[]	[{tree 111}]	0
122	163	5	""	9.9	{tree 111}	[6]	[{tree 111}]	89
[truncated: 28,478 more rows]
