# Supplementary material for: Predicting potential recovery of the endangered bromeliad Tillandsia utriculata: An agent-based modeling approach
Source: PLoS Comput Biol. 2025 Jun 10;21(6):e1013157. doi: 10.1371/journal.pcbi.1013157 (PMC12184934; doi:10.1371/journal.pcbi.1013157)
Supplement: S2 Model — Netlogo file of the agent-based model described in the Agent-based model description section. Requires NetLogo version 6.4 or higher to run (https://ccl.northwestern.edu/netlogo/download.shtml). (ZIP) [file pcbi.1013157.s002.zip › ParameterSets10.csv]

55	0.19166666666666668	3.4444444444444446	1	27.22222222222222
71.66666666666667	0.17500000000000002	4	7.222222222222222	16.11111111111111
48.333333333333336	0.15833333333333333	2.611111111111111	8.777777777777779	21.666666666666668
65	0.125	3.7222222222222223	2.5555555555555554	24.444444444444443
75	0.15	2.888888888888889	5.666666666666667	10.555555555555555
45	0.14166666666666666	1.5	13.444444444444445	13.333333333333334
61.666666666666664	0.16666666666666669	1.7777777777777777	4.111111111111111	18.88888888888889
58.333333333333336	0.2	2.0555555555555554	11.88888888888889	5
51.666666666666664	0.18333333333333335	3.166666666666667	15	30
68.33333333333333	0.13333333333333333	2.3333333333333335	10.333333333333334	7.777777777777778
