# Supplementary material for: Predicting potential recovery of the endangered bromeliad Tillandsia utriculata: An agent-based modeling approach
Source: PLoS Comput Biol. 2025 Jun 10;21(6):e1013157. doi: 10.1371/journal.pcbi.1013157 (PMC12184934; doi:10.1371/journal.pcbi.1013157)
Supplement: S2 Model — Netlogo file of the agent-based model described in the Agent-based model description section. Requires NetLogo version 6.4 or higher to run (https://ccl.northwestern.edu/netlogo/download.shtml). (ZIP) [file pcbi.1013157.s002.zip › ParameterSets1000.csv]

59.98498498498498	1.3923923923923924	0.15345345345345346	0.018078078078078076	14.884884884884885
56.2012012012012	11.02002002002002	0.17394894894894897	0.02108108108108108	9.604604604604605
70.76576576576576	3.2422422422422423	0.15052552552552553	0.03014014014014014	11.606606606606606
47.22222222222222	13.836836836836836	0.18753753753753755	0.023033033033033033	17.51251251251251
56.111111111111114	7.544544544544545	0.18100600600600603	0.026486486486486487	18.43843843843844
72.35735735735736	5.652652652652653	0.14054054054054055	0.027287287287287288	11.506506506506506
67.43243243243244	12.043043043043044	0.19144144144144146	0.01787787787787788	15.135135135135135
59.474474474474476	12.897897897897899	0.19737237237237237	0.025885885885885886	27.54754754754755
53.888888888888886	5.596596596596597	0.17192192192192193	0.02848848848848849	7.677677677677678
51.186186186186184	2.933933933933934	0.14677177177177178	0.02203203203203203	12.057057057057056
57.252252252252255	9.464464464464465	0.16651651651651653	0.015425425425425425	17.962962962962962
49.474474474474476	13.15015015015015	0.13536036036036037	0.03164164164164164	29.4994994994995
47.76276276276276	10.515515515515515	0.13025525525525525	0.03642142142142142	16.486486486486488
57.012012012012015	9.96896896896897	0.1334084084084084	0.03281781781781782	12.882882882882884
53.468468468468465	14.2012012012012	0.156006006006006	0.02541041041041041	27.8978978978979
72.2072072072072	3.858858858858859	0.13716216216216218	0.03524524524524525	7.277277277277277
64.33933933933933	13.542542542542543	0.16321321321321322	0.03374374374374374	21.116116116116117
58.093093093093096	2.8078078078078077	0.15037537537537538	0.03987487487487487	6.801801801801802
62.747747747747745	12.421421421421421	0.1521771771771772	0.03246746746746747	18.33833833833834
61.606606606606604	2.289289289289289	0.16951951951951952	0.025035035035035035	7.4774774774774775
59.32432432432432	4.111111111111111	0.16584084084084083	0.030915915915915915	15.185185185185185
54.81981981981982	1.0840840840840842	0.13761261261261262	0.032442442442442446	16.736736736736738
58.42342342342342	2.765765765765766	0.13055555555555556	0.021906906906906908	5.65065065065065
65.3903903903904	6.171171171171171	0.14121621621621622	0.033318318318318316	14.20920920920921
73.61861861861861	6.913913913913914	0.18310810810810813	0.024134134134134136	12.007007007007006
74.90990990990991	1.8688688688688688	0.15367867867867868	0.015875875875875876	25.845845845845847
66.14114114114115	10.17917917917918	0.1611861861861862	0.026036036036036034	5.
57.672672672672675	2.4714714714714714	0.1313813813813814	0.03737237237237237	26.996996996996998
52.747747747747745	9.562562562562563	0.12627627627627627	0.039174174174174174	27.822822822822822
69.50450450450451	2.149149149149149	0.12515015015015016	0.016326326326326326	10.63063063063063
50.4054054054054	8.007007007007006	0.19376876876876878	0.03754754754754755	12.682682682682684
47.1021021021021	5.974974974974975	0.16396396396396395	0.03634634634634634	29.7997997997998
72.23723723723724	14.747747747747749	0.16366366366366367	0.02576076076076076	11.28128128128128
50.28528528528528	4.7557557557557555	0.18025525525525526	0.031866866866866864	23.993993993993993
50.34534534534534	8.46946946946947	0.13318318318318317	0.03261761761761762	13.683683683683684
56.14114114114114	10.893893893893894	0.15645645645645645	0.023983983983983985	10.205205205205205
68.66366366366367	9.94094094094094	0.17507507507507508	0.03316816816816817	8.72872872872873
61.306306306306304	5.554554554554555	0.14076576576576577	0.018853853853853852	25.645645645645647
74.30930930930931	11.538538538538539	0.13746246246246246	0.021256256256256257	24.144144144144143
59.56456456456456	7.992992992992993	0.1367867867867868	0.03161661661661662	6.051051051051051
61.996996996997	1.2522522522522523	0.12777777777777777	0.016976976976976976	28.998998998999
50.16516516516516	9.002002002002001	0.16614114114114115	0.029514514514514513	22.91791791791792
55.12012012012012	14.64964964964965	0.18746246246246245	0.024284284284284283	13.95895895895896
74.12912912912913	9.842842842842844	0.16974474474474474	0.033443443443443445	27.12212212212212
66.8018018018018	4.167167167167167	0.18468468468468469	0.024534534534534535	17.63763763763764
54.93993993993994	14.411411411411411	0.19031531531531531	0.021356356356356354	7.227227227227227
64.54954954954955	2.4154154154154153	0.19564564564564565	0.023008008008008007	8.553553553553554
69.95495495495496	7.124124124124124	0.1337087087087087	0.028263263263263262	7.027027027027027
47.912912912912915	12.715715715715715	0.13168168168168168	0.03537037037037037	14.084084084084084
64.009009009009	14.257257257257256	0.1903903903903904	0.02566066066066066	28.54854854854855
65.93093093093093	11.622622622622623	0.1593843843843844	0.03792292292292292	25.42042042042042
46.171171171171174	1.924924924924925	0.15788288288288288	0.0385985985985986	28.5985985985986
48.3033033033033	2.91991991991992	0.1512012012012012	0.02793793793793794	15.835835835835836
65.63063063063063	5.134134134134134	0.16831831831831834	0.02023023023023023	5.8508508508508505
45.84084084084084	13.346346346346346	0.19166666666666668	0.027337337337337335	5.15015015015015
69.83483483483484	10.683683683683684	0.12822822822822824	0.027837837837837838	22.217217217217218
53.67867867867868	1.6726726726726726	0.18536036036036035	0.03854854854854855	29.074074074074073
55.66066066066066	13.416416416416416	0.1665915915915916	0.024434434434434434	21.14114114114114
51.246246246246244	10.73973973973974	0.19151651651651652	0.030615615615615616	5.1001001001001
67.22222222222223	12.86986986986987	0.17012012012012012	0.031391391391391396	9.154154154154154
68.54354354354355	14.327327327327327	0.1861861861861862	0.028713713713713715	18.813813813813812
72.68768768768768	7.950950950950951	0.16246246246246246	0.03269269269269269	8.028028028028029
50.46546546546546	9.03003003003003	0.18836336336336337	0.03782282282282282	17.26226226226226
68.993993993994	8.02102102102102	0.14587087087087086	0.022532532532532533	11.756756756756756
62.23723723723724	11.482482482482482	0.19954954954954957	0.025235235235235236	9.12912912912913
72.74774774774775	6.2692692692692695	0.1286786786786787	0.018878878878878878	10.13013013013013
55.36036036036036	1.6866866866866868	0.1768018018018018	0.03764764764764765	22.51751751751752
69.35435435435436	8.343343343343344	0.17154654654654655	0.016276276276276275	20.915915915915917
67.49249249249249	11.132132132132131	0.19024024024024025	0.018503503503503504	13.358358358358359
54.27927927927928	7.138138138138138	0.17432432432432432	0.037997997997997995	9.304304304304305
62.507507507507505	10.193193193193194	0.18971471471471474	0.03517017017017017	29.774774774774773
50.25525525525526	11.524524524524525	0.15668168168168167	0.02988988988988989	29.424424424424423
45.930930930930934	3.760760760760761	0.15833333333333333	0.02430930930930931	6.151151151151151
70.97597597597597	9.82882882882883	0.13776276276276275	0.02158158158158158	12.832832832832834
70.25525525525525	12.23923923923924	0.17334834834834836	0.021431431431431433	23.61861861861862
47.852852852852855	7.53053053053053	0.16223723723723724	0.034269269269269265	29.94994994994995
61.066066066066064	2.947947947947948	0.18063063063063065	0.02208208208208208	13.183183183183184
47.972972972972975	9.38038038038038	0.12597597597597598	0.02445945945945946	5.475475475475475
66.5915915915916	13.80880880880881	0.15442942942942944	0.038073073073073074	15.935935935935936
73.1981981981982	10.03903903903904	0.1442192192192192	0.02260760760760761	24.594594594594593
47.672672672672675	1.2802802802802802	0.19902402402402403	0.038023023023023024	11.106106106106106
57.04204204204204	10.977977977977979	0.13115615615615617	0.037972972972972974	26.17117117117117
64.45945945945945	10.655655655655655	0.17852852852852855	0.02953953953953954	12.482482482482482
73.67867867867868	7.488488488488488	0.18250750750750752	0.023783783783783784	21.54154154154154
59.68468468468468	8.95995995995996	0.12882882882882882	0.037122122122122125	10.255255255255255
50.645645645645644	7.7407407407407405	0.15022522522522522	0.019454454454454456	13.408408408408409
48.96396396396396	1.6026026026026026	0.18543543543543545	0.027762762762762763	22.76776776776777
49.83483483483484	14.761761761761761	0.18783783783783786	0.02978978978978979	5.625625625625625
48.153153153153156	3.998998998998999	0.15	0.030040040040040038	25.92092092092092
47.28228228228228	5.2742742742742745	0.17072072072072073	0.039149149149149146	26.396396396396398
47.16216216216216	11.566566566566566	0.1551051051051051	0.02043043043043043	6.976976976976977
72.26726726726727	4.027027027027027	0.16876876876876878	0.022307307307307307	25.27027027027027
55.570570570570574	13.178178178178179	0.14722222222222223	0.03997497497497497	13.558558558558559
65.66066066066067	14.663663663663664	0.14744744744744745	0.02516016016016016	24.61961961961962
60.1051051051051	11.67867867867868	0.17980480480480482	0.016126126126126124	12.907907907907909
72.83783783783784	2.7377377377377377	0.1373873873873874	0.01685185185185185	16.96196196196196
69.26426426426427	4.727727727727728	0.15075075075075076	0.028938938938938938	25.32032032032032
52.507507507507505	14.873873873873874	0.1677927927927928	0.036871871871871874	6.001001001001001
65.12012012012012	7.082082082082082	0.18115615615615616	0.034819819819819825	27.42242242242242
49.53453453453454	3.774774774774775	0.17057057057057057	0.017752752752752753	29.6996996996997
54.33933933933934	12.65965965965966	0.13723723723723724	0.02928928928928929	9.72972972972973
67.10210210210211	3.1021021021021022	0.1376876876876877	0.0340940940940941	22.34234234234234
50.22522522522522	4.503503503503503	0.13858858858858858	0.0174024024024024	10.48048048048048
45.090090090090094	2.961961961961962	0.18633633633633634	0.028963963963963966	22.61761761761762
71.09609609609609	13.696696696696696	0.18813813813813815	0.0386986986986987	26.97197197197197
73.28828828828829	8.88988988988989	0.15780780780780782	0.020355355355355355	24.294294294294293
51.306306306306304	9.856856856856856	0.14496996996996997	0.022557557557557558	25.97097097097097
46.231231231231234	14.481481481481481	0.18130630630630631	0.03361861861861862	8.62862862862863
71.69669669669669	1.14014014014014	0.1346096096096096	0.028788788788788787	17.087087087087088
63.25825825825826	6.717717717717718	0.16576576576576577	0.03229229229229229	11.556556556556556
52.8978978978979	11.81881881881882	0.19504504504504505	0.036946946946946946	6.026026026026026
50.4954954954955	11.146146146146146	0.13220720720720722	0.020755755755755757	25.745745745745747
56.531531531531535	6.297297297297297	0.14444444444444446	0.017177177177177178	20.64064064064064
53.37837837837838	12.911911911911911	0.1864864864864865	0.03567067067067067	20.115115115115117
53.01801801801802	9.086086086086086	0.1506756756756757	0.033018018018018014	14.85985985985986
57.1021021021021	10.66966966966967	0.19054054054054054	0.026736736736736738	18.713713713713712
73.97897897897897	9.142142142142141	0.1424924924924925	0.022807807807807806	26.596596596596598
67.91291291291292	7.418418418418418	0.18626126126126127	0.020655655655655657	5.275275275275275
72.32732732732732	8.04904904904905	0.16471471471471472	0.019554554554554553	13.983983983983984
59.2042042042042	8.315315315315315	0.18656156156156156	0.023958958958958956	23.443443443443442
65.72072072072072	6.8998998998999	0.1656156156156156	0.021206206206206207	10.655655655655655
59.8948948948949	9.632632632632633	0.1626876876876877	0.02380880880880881	18.88888888888889
73.70870870870871	8.203203203203204	0.1373123123123123	0.03364364364364364	6.626626626626627
53.43843843843844	9.17017017017017	0.15285285285285286	0.0373973973973974	7.052052052052052
52.95795795795796	7.67067067067067	0.1807807807807808	0.022982982982982982	15.06006006006006
46.8018018018018	2.5275275275275275	0.17282282282282282	0.032092092092092094	22.017017017017018
50.1051051051051	9.68868868868869	0.13648648648648648	0.0370970970970971	12.457457457457457
55.690690690690694	7.922922922922923	0.1442942942942943	0.026211211211211213	26.12112112112112
70.22522522522523	10.137137137137136	0.12605105105105105	0.015475475475475476	7.952952952952953
52.2972972972973	2.065065065065065	0.17462462462462464	0.030665665665665667	29.174174174174173
73.07807807807808	12.253253253253254	0.12567567567567567	0.024734734734734733	15.46046046046046
50.55555555555556	3.1721721721721723	0.19196696696696697	0.026561561561561562	28.1981981981982
46.831831831831835	6.325325325325325	0.19331831831831833	0.024209209209209208	27.52252252252252
70.1951951951952	2.1631631631631634	0.16914414414414414	0.018803803803803802	26.496496496496498
49.14414414414414	3.2282282282282284	0.13686186186186186	0.03414414414414414	17.66266266266266
64.15915915915916	12.995995995995996	0.14917417417417417	0.017727727727727727	17.68768768768769
56.08108108108108	6.647647647647648	0.18596096096096099	0.016601601601601602	19.03903903903904
67.55255255255256	1.8268268268268268	0.14714714714714716	0.038173173173173175	15.585585585585585
57.612612612612615	6.96996996996997	0.1804804804804805	0.0161011011011011	11.13113113113113
49.26426426426426	12.687687687687689	0.16066066066066068	0.02083083083083083	12.232232232232231
60.46546546546546	11.09009009009009	0.17042042042042044	0.021306306306306307	20.19019019019019
72.17717717717717	12.72972972972973	0.17582582582582584	0.03994994994994995	10.305305305305305
61.186186186186184	5.498498498498498	0.1858858858858859	0.022207207207207206	15.86086086086086
63.228228228228225	12.463463463463464	0.1307807807807808	0.0384984984984985	8.228228228228229
51.486486486486484	2.023023023023023	0.187987987987988	0.02683683683683684	24.194194194194193
68.03303303303304	1.994994994994995	0.12845345345345346	0.029764764764764765	29.84984984984985
61.45645645645646	14.06106106106106	0.1590840840840841	0.01902902902902903	11.781781781781781
62.53753753753754	1.0560560560560561	0.17252252252252254	0.0392992992992993	6.251251251251252
70.07507507507508	11.244244244244245	0.16261261261261262	0.026636636636636637	13.65865865865866
45.66066066066066	12.02902902902903	0.17064564564564566	0.03166666666666666	16.336336336336338
53.1981981981982	12.7997997997998	0.14084084084084084	0.02018018018018018	22.44244244244244
46.44144144144144	6.955955955955956	0.18873873873873875	0.029589589589589592	25.945945945945947
47.072072072072075	8.567567567567568	0.1554054054054054	0.03401901901901902	21.016016016016017
54.369369369369366	14.22922922922923	0.14654654654654656	0.028513513513513514	20.09009009009009
50.945945945945944	3.3823823823823824	0.1934684684684685	0.03179179179179179	24.444444444444443
66.02102102102103	5.7507507507507505	0.16486486486486487	0.018328328328328328	26.096096096096097
65.90090090090091	7.46046046046046	0.13603603603603603	0.01957957957957958	14.534534534534535
73.7987987987988	2.2472472472472473	0.16193693693693695	0.03319319319319319	27.74774774774775
63.408408408408405	6.423423423423423	0.1855105105105105	0.02863863863863864	23.793793793793792
62.5975975975976	5.736736736736737	0.14902402402402404	0.018978978978978978	8.653653653653654
60.885885885885884	14.78978978978979	0.14707207207207207	0.03279279279279279	12.382382382382382
50.705705705705704	5.26026026026026	0.18686186186186188	0.017827827827827828	8.77877877877878
50.7957957957958	5.4424424424424425	0.18573573573573574	0.017852852852852853	28.023023023023022
74.87987987987988	11.902902902902904	0.17605105105105107	0.03612112112112112	21.19119119119119
52.11711711711712	11.454454454454455	0.14189189189189189	0.03276776776776777	17.41241241241241
65.36036036036036	3.6486486486486487	0.16816816816816818	0.02163163163163163	25.495495495495497
62.41741741741742	3.186186186186186	0.14384384384384385	0.019354354354354356	9.254254254254255
55.72072072072072	1.7707707707707707	0.13415915915915916	0.03264264264264265	7.627627627627628
66.50150150150151	10.095095095095095	0.1277027027027027	0.017102102102102102	15.435435435435435
68.30330330330331	5.694694694694695	0.1340840840840841	0.03131631631631632	27.3973973973974
60.4054054054054	10.277277277277276	0.14361861861861863	0.03089089089089089	9.02902902902903
48.84384384384384	12.491491491491491	0.18400900900900902	0.0175025025025025	12.357357357357357
73.4084084084084	13.766766766766766	0.18243243243243246	0.017527527527527526	16.986986986986988
72.65765765765765	10.87987987987988	0.15247747747747747	0.016626626626626628	9.904904904904905
51.45645645645646	14.635635635635635	0.16711711711711713	0.01545045045045045	10.405405405405405
51.996996996997	2.84984984984985	0.15503003003003002	0.017677677677677677	17.48748748748749
62.987987987987985	3.4944944944944947	0.17755255255255256	0.034719719719719724	22.96796796796797
66.17117117117117	14.355355355355355	0.14804804804804805	0.036646646646646644	15.96096096096096
58.72372372372372	4.867867867867868	0.15435435435435435	0.039249249249249246	20.74074074074074
53.828828828828826	11.258258258258259	0.15683183183183183	0.03184184184184184	12.107107107107106
45.78078078078078	2.191191191191191	0.1644894894894895	0.02801301301301301	12.807807807807809
52.05705705705706	13.024024024024024	0.12875375375375375	0.01967967967967968	5.075075075075075
69.08408408408408	11.328328328328329	0.13243243243243244	0.025385385385385387	23.56856856856857
50.1951951951952	1.3643643643643644	0.13280780780780782	0.0360960960960961	23.943943943943943
51.426426426426424	5.708708708708708	0.16861861861861863	0.03504504504504505	29.14914914914915
51.666666666666664	7.642642642642643	0.1945945945945946	0.03672172172172172	5.900900900900901
64.7897897897898	12.547547547547548	0.12740240240240241	0.038098098098098096	10.705705705705705
56.411411411411414	7.2642642642642645	0.16456456456456459	0.021931931931931933	18.18818818818819
53.61861861861862	9.66066066066066	0.19489489489489492	0.03019019019019019	23.21821821821822
61.93693693693694	4.783783783783784	0.1891891891891892	0.024784784784784783	6.926926926926927
61.03603603603604	13.066066066066066	0.14114114114114115	0.03266766766766767	20.54054054054054
45.6006006006006	4.405405405405405	0.1421921921921922	0.02048048048048048	22.64264264264264
67.94294294294295	4.76976976976977	0.18993993993993996	0.034544544544544545	22.942942942942942
48.12312312312312	11.342342342342342	0.1759009009009009	0.026161161161161163	21.79179179179179
46.651651651651655	12.393393393393394	0.18791291291291293	0.03326826826826827	5.975975975975976
51.366366366366364	7.796796796796797	0.16921921921921923	0.019429429429429428	21.59159159159159
46.051051051051054	4.97997997997998	0.1388888888888889	0.01505005005005005	19.464464464464463
73.10810810810811	13.192192192192191	0.13701201201201202	0.0168018018018018	6.651651651651652
73.31831831831832	10.067067067067066	0.19707207207207209	0.01815315315315315	25.77077077077077
72.29729729729729	3.018018018018018	0.1735735735735736	0.027162162162162162	26.92192192192192
56.771771771771775	5.2042042042042045	0.1945195195195195	0.03476976976976977	17.58758758758759
74.45945945945945	5.526526526526527	0.15420420420420422	0.03874874874874875	27.24724724724725
51.606606606606604	2.5835835835835836	0.17777777777777778	0.02816316316316316	17.56256256256256
66.23123123123123	3.7887887887887888	0.14879879879879881	0.036846846846846845	16.21121121121121
52.987987987987985	2.905905905905906	0.16524024024024025	0.03351851851851852	6.476476476476477
55.3003003003003	3.4524524524524525	0.1704954954954955	0.026686686686686688	19.664664664664663
56.56156156156156	12.967967967967969	0.18611111111111112	0.018903903903903903	23.31831831831832
64.6096096096096	3.5925925925925926	0.1873873873873874	0.02210710710710711	16.536536536536538
58.84384384384384	7.446446446446447	0.13566066066066065	0.027437437437437436	20.84084084084084
66.11111111111111	12.44944944944945	0.13813813813813813	0.03972472472472473	15.41041041041041
45.750750750750754	9.31031031031031	0.13513513513513514	0.02455955955955956	12.407407407407407
48.54354354354354	10.053053053053054	0.13475975975975976	0.021656656656656656	6.776776776776777
66.65165165165165	4.6996996996997	0.17515015015015015	0.015200200200200199	17.43743743743744
63.37837837837838	14.27127127127127	0.17004504504504506	0.01907907907907908	9.82982982982983
45.870870870870874	1.1681681681681682	0.17972972972972973	0.024109109109109107	17.812812812812812
64.93993993993993	2.6396396396396398	0.13235735735735735	0.017202202202202203	27.02202202202202
70.10510510510511	1.4344344344344344	0.15983483483483485	0.02093093093093093	25.52052052052052
55.18018018018018	6.157157157157157	0.13333333333333333	0.03176676676676676	16.036036036036037
63.108108108108105	6.703703703703703	0.1548798798798799	0.03867367367367368	27.57257257257257
71.006006006006	13.234234234234235	0.14954954954954955	0.02325825825825826	27.84784784784785
45.96096096096096	14.2992992992993	0.18716216216216217	0.03882382382382382	27.32232232232232
67.16216216216216	13.038038038038039	0.14256756756756755	0.034694694694694696	10.28028028028028
46.351351351351354	13.99099099099099	0.13213213213213212	0.02788788788788789	28.84884884884885
64.51951951951952	5.022022022022022	0.15728228228228228	0.020130130130130132	22.992992992992992
60.825825825825824	9.212212212212211	0.15795795795795797	0.030715715715715717	19.18918918918919
63.1981981981982	8.25925925925926	0.1912912912912913	0.02806306306306306	14.90990990990991
70.91591591591592	2.8778778778778777	0.13010510510510512	0.035745745745745745	10.98098098098098
46.111111111111114	14.495495495495495	0.16636636636636637	0.024034034034034035	5.675675675675675
58.933933933933936	8.651651651651651	0.15653153153153154	0.02636136136136136	7.002002002002002
54.729729729729726	8.217217217217216	0.1828828828828829	0.018203203203203202	17.93793793793794
73.91891891891892	6.605605605605605	0.187012012012012	0.02556056056056056	15.56056056056056
55.270270270270274	14.705705705705705	0.13490990990990992	0.027712712712712712	5.35035035035035
47.732732732732735	3.144144144144144	0.16133633633633634	0.03391891891891892	6.551551551551552
49.32432432432432	4.62962962962963	0.1837837837837838	0.016476476476476477	28.823823823823822
57.64264264264264	10.375375375375375	0.16328828828828829	0.021881881881881882	26.196196196196198
57.792792792792795	4.181181181181181	0.12687687687687688	0.03514514514514515	5.225225225225225
54.249249249249246	7.712712712712713	0.19819819819819823	0.02088088088088088	13.233233233233234
60.85585585585586	13.472472472472472	0.19572072072072072	0.02330830830830831	28.173173173173172
56.471471471471475	13.752752752752754	0.18851351351351353	0.030065065065065066	9.37937937937938
53.4984984984985	5.372372372372372	0.17815315315315317	0.020005005005005003	13.433433433433434
74.24924924924925	12.267267267267266	0.15360360360360362	0.036746746746746745	12.857857857857859
63.73873873873874	7.404404404404405	0.18430930930930933	0.02696196196196196	12.082082082082081
72.38738738738739	5.876876876876877	0.1810810810810811	0.02350850850850851	27.147147147147148
56.711711711711715	9.394394394394395	0.17349849849849852	0.035695695695695695	28.0980980980981
62.77777777777778	1.7287287287287287	0.1762012012012012	0.0157007007007007	16.51151151151151
49.2042042042042	5.428428428428428	0.15472972972972973	0.03296796796796797	15.335335335335335
67.31231231231232	5.806806806806807	0.18363363363363364	0.03376876876876877	27.07207207207207
54.51951951951952	14.187187187187186	0.19174174174174174	0.03759759759759759	19.73973973973974
68.48348348348348	14.075075075075075	0.15953453453453453	0.034369369369369365	25.12012012012012
48.573573573573576	7.8108108108108105	0.1942942942942943	0.03794794794794795	22.14214214214214
52.77777777777778	2.4434434434434436	0.16403903903903905	0.03034034034034034	19.78978978978979
63.768768768768766	7.348348348348348	0.13453453453453454	0.022482482482482483	27.44744744744745
68.3933933933934	9.128128128128129	0.18948948948948952	0.020305305305305305	25.47047047047047
61.366366366366364	13.402402402402402	0.15112612612612614	0.03256756756756757	22.167167167167168
55.150150150150154	11.048048048048049	0.16554054054054054	0.020455455455455455	29.74974974974975
57.88288288288288	5.4004004004004	0.1593093093093093	0.02948948948948949	10.455455455455455
63.61861861861862	1.7847847847847849	0.17117117117117117	0.02693693693693694	22.117117117117118
67.46246246246247	3.8168168168168166	0.19211711711711713	0.02913913913913914	7.5525525525525525
68.78378378378379	14.691691691691691	0.14557057057057057	0.0341941941941942	21.09109109109109
65.06006006006007	13.73873873873874	0.1304054054054054	0.028613613613613614	17.61261261261261
48.693693693693696	14.943943943943944	0.16726726726726726	0.027462462462462464	15.11011011011011
74.81981981981981	9.1001001001001	0.13528528528528527	0.038248248248248254	29.34934934934935
58.813813813813816	9.954954954954955	0.17995495495495495	0.03306806806806807	25.595595595595597
62.95795795795796	7.11011011011011	0.19857357357357358	0.02641141141141141	8.603603603603604
54.03903903903904	4.391391391391392	0.14144144144144144	0.01755255255255255	19.964964964964963
57.432432432432435	3.7327327327327327	0.1885885885885886	0.0381981981981982	21.29129129129129
47.58258258258258	7.18018018018018	0.1271021021021021	0.04	28.223223223223222
60.43543543543544	7.824824824824825	0.18678678678678678	0.03381881881881882	8.153153153153154
68.87387387387388	5.232232232232232	0.18506006006006007	0.03491991991991992	6.851851851851852
70.61561561561561	10.851851851851851	0.12702702702702703	0.021056056056056056	12.332332332332332
56.831831831831835	9.674674674674675	0.13265765765765766	0.01912912912912913	5.425425425425425
48.333333333333336	4.237237237237237	0.13438438438438438	0.017227227227227228	12.157157157157156
52.327327327327325	3.3123123123123124	0.17732732732732734	0.020555555555555556	21.84184184184184
60.945945945945944	1.966966966966967	0.1493993993993994	0.02435935935935936	15.51051051051051
58.693693693693696	12.183183183183184	0.15495495495495495	0.016376376376376376	14.05905905905906
62.447447447447445	3.690690690690691	0.1430930930930931	0.03169169169169169	16.16116116116116
51.0960960960961	13.136136136136136	0.14346846846846847	0.027662662662662662	5.7257257257257255
53.91891891891892	13.906906906906906	0.14354354354354354	0.03241741741741742	6.876876876876877
73.43843843843844	1.3503503503503504	0.1485735735735736	0.03171671671671672	14.334334334334335
51.27627627627628	8.74974974974975	0.18265765765765768	0.029364364364364362	29.3993993993994
66.44144144144144	5.960960960960961	0.16441441441441443	0.03141641641641642	19.764764764764763
68.003003003003	9.548548548548549	0.1933933933933934	0.025735735735735735	5.4004004004004
69.77477477477477	8.147147147147146	0.1713963963963964	0.03059059059059059	16.11111111111111
66.56156156156156	3.116116116116116	0.19256756756756757	0.019104104104104104	19.814814814814813
46.2012012012012	3.984984984984985	0.13123123123123123	0.0154004004004004	13.483483483483484
58.753753753753756	3.074074074074074	0.13656156156156157	0.032067067067067065	23.71871871871872
46.5015015015015	2.079079079079079	0.13918918918918918	0.015950950950950952	23.01801801801802
69.53453453453453	13.514514514514515	0.15578078078078078	0.018003003003003004	20.99099099099099
47.46246246246246	11.006006006006006	0.1725975975975976	0.03336836836836837	9.07907907907908
69.41441441441441	1.7987987987987988	0.13933933933933934	0.01605105105105105	10.03003003003003
59.354354354354356	14.677677677677679	0.1448198198198198	0.03872372372372372	14.434434434434435
45.990990990990994	1.1961961961961962	0.1716966966966967	0.017277277277277278	17.037037037037038
68.63363363363364	7.1941941941941945	0.15885885885885886	0.03356856856856857	28.673673673673672
60.91591591591592	1.07007007007007	0.18213213213213214	0.03734734734734735	23.143143143143142
61.546546546546544	2.3453453453453452	0.140990990990991	0.027912912912912913	9.404404404404405
57.732732732732735	5.078078078078078	0.17807807807807807	0.032142142142142144	17.137137137137138
50.91591591591592	10.837837837837839	0.1900900900900901	0.018553553553553554	24.26926926926927
50.765765765765764	8.105105105105105	0.1253003003003003	0.03119119119119119	10.88088088088088
49.354354354354356	9.156156156156156	0.15322822822822824	0.025585585585585588	15.235235235235235
68.09309309309309	1.882882882882883	0.14331831831831832	0.030365365365365365	6.351351351351352
69.56456456456456	9.604604604604605	0.15465465465465467	0.022457457457457457	25.195195195195197
68.69369369369369	6.787787787787788	0.17695195195195196	0.028388388388388388	20.315315315315317
57.46246246246246	2.8218218218218216	0.15427927927927929	0.027737737737737737	14.134134134134134
54.63963963963964	10.991991991991991	0.15105105105105104	0.015500500500500499	28.4984984984985
48.42342342342342	6.283283283283283	0.17770270270270272	0.0397997997997998	17.33733733733734
58.003003003003	9.366366366366366	0.16734234234234235	0.030215215215215217	21.966966966966968
67.64264264264264	13.794794794794795	0.16884384384384385	0.02355855855855856	9.654654654654655
47.312312312312315	8.133133133133134	0.18408408408408408	0.024984984984984984	23.543543543543542
62.35735735735736	7.362362362362362	0.16103603603603606	0.021156156156156156	27.94794794794795
61.63663663663664	5.05005005005005	0.12987987987987987	0.030015015015015016	26.77177177177177
57.58258258258258	8.23123123123123	0.18018018018018017	0.023883883883883884	19.53953953953954
63.07807807807808	12.953953953953954	0.1572072072072072	0.03371871871871872	28.873873873873872
53.768768768768766	8.553553553553554	0.19444444444444445	0.03554554554554555	9.504504504504505
59.294294294294296	14.103103103103104	0.1623123123123123	0.02808808808808809	25.445445445445447
73.49849849849849	14.145145145145145	0.1768768768768769	0.035495495495495494	19.68968968968969
62.027027027027025	14.34134134134134	0.1635885885885886	0.0367967967967968	5.375375375375375
49.56456456456456	3.8728728728728727	0.178978978978979	0.0366966966966967	21.716716716716718
61.246246246246244	14.50950950950951	0.17402402402402403	0.026061061061061062	7.977977977977978
66.74174174174175	12.21121121121121	0.16644144144144146	0.03892392392392392	19.33933933933934
47.612612612612615	4.615615615615615	0.18956456456456455	0.027362362362362364	20.465465465465467
61.0960960960961	1.6446446446446445	0.14767267267267267	0.03572072072072072	12.932932932932934
65.18018018018019	13.318318318318319	0.16666666666666669	0.02343343343343343	10.23023023023023
55.06006006006006	12.617617617617618	0.1548048048048048	0.034594594594594595	23.81881881881882
50.31531531531532	9.59059059059059	0.1500750750750751	0.02858858858858859	18.363363363363362
72.95795795795796	10.5995995995996	0.1686936936936937	0.03752252252252253	19.014014014014013
58.633633633633636	2.359359359359359	0.13986486486486488	0.01977977977977978	7.127127127127127
55.	4.34934934934935	0.14414414414414414	0.03724724724724725	24.06906906906907
61.126126126126124	7.782782782782783	0.1319069069069069	0.03707207207207207	25.67067067067067
45.48048048048048	5.764764764764765	0.19782282282282282	0.026286286286286285	7.702702702702703
47.792792792792795	14.08908908908909	0.13153153153153152	0.02923923923923924	16.136136136136138
53.408408408408405	15.	0.1963963963963964	0.029864864864864865	10.555555555555555
64.48948948948949	11.88888888888889	0.1334834834834835	0.028988988988988988	28.773773773773772
53.97897897897898	13.598598598598599	0.15210210210210212	0.027487487487487486	25.02002002002002
70.13513513513513	2.6816816816816815	0.19076576576576576	0.01635135135135135	7.4524524524524525
70.85585585585585	1.2382382382382382	0.14024024024024023	0.02470970970970971	12.982982982982984
53.948948948948946	7.936936936936937	0.1954954954954955	0.020105105105105103	21.266266266266268
55.030030030030034	3.5785785785785786	0.1816066066066066	0.02375875875875876	11.731731731731731
54.87987987987988	1.028028028028028	0.15855855855855855	0.03519519519519519	10.68068068068068
59.08408408408408	5.162162162162162	0.19391891891891894	0.025360360360360358	11.481481481481481
63.648648648648646	11.188188188188189	0.19046546546546547	0.022707707707707706	7.377377377377377
49.65465465465466	2.275275275275275	0.1831831831831832	0.03406906906906907	14.45945945945946
63.43843843843844	5.316316316316317	0.19286786786786786	0.03974974974974975	7.102102102102102
48.453453453453456	2.4574574574574575	0.1714714714714715	0.031116116116116116	13.083083083083084
54.789789789789786	9.338338338338339	0.18896396396396398	0.03862362362362362	15.71071071071071
53.108108108108105	1.1541541541541542	0.1978978978978979	0.02038038038038038	6.501501501501502
74.84984984984985	6.143143143143143	0.17522522522522524	0.0391991991991992	6.201201201201201
52.267267267267265	11.832832832832834	0.1993993993993994	0.029614614614614614	28.073073073073072
72.98798798798799	4.741741741741742	0.1484984984984985	0.03181681681681682	26.146146146146148
71.996996996997	10.165165165165165	0.14602102102102102	0.039049049049049045	25.17017017017017
68.33333333333333	3.6766766766766765	0.131981981981982	0.021331331331331332	17.88788788788789
66.98198198198199	3.6206206206206204	0.1397897897897898	0.020955955955955955	6.376376376376377
62.927927927927925	5.484484484484485	0.19294294294294295	0.027237237237237238	9.17917917917918
68.45345345345345	4.48948948948949	0.1912162162162162	0.0338938938938939	8.278278278278279
48.48348348348348	12.757757757757759	0.1891141141141141	0.027587587587587586	22.46746746746747
46.291291291291294	3.4384384384384385	0.1967717717717718	0.034619619619619624	15.735735735735735
55.870870870870874	9.52052052052052	0.13806306306306307	0.035620620620620616	15.635635635635635
59.86486486486486	4.90990990990991	0.1307057057057057	0.01515015015015015	9.52952952952953
57.192192192192195	13.64064064064064	0.19587087087087088	0.02228228228228228	24.91991991991992
68.18318318318319	5.666666666666667	0.17710210210210212	0.03416916916916917	7.252252252252252
45.12012012012012	14.313313313313314	0.17672672672672673	0.03622122122122122	29.524524524524523
59.74474474474474	5.862862862862863	0.12762762762762764	0.017077077077077077	18.83883883883884
66.62162162162163	14.15915915915916	0.14474474474474475	0.029664664664664664	6.076076076076076
49.71471471471472	14.607607607607608	0.15262762762762763	0.0382982982982983	24.01901901901902
65.03003003003003	5.064064064064064	0.18198198198198198	0.03494494494494495	29.24924924924925
72.89789789789789	6.493493493493493	0.19804804804804804	0.015275275275275274	25.72072072072072
54.6996996996997	13.332332332332332	0.184984984984985	0.018128128128128126	26.046046046046047
58.66366366366366	13.962962962962964	0.19496996996997	0.03804804804804805	15.91091091091091
62.83783783783784	10.22122122122122	0.15292792792792792	0.03604604604604605	11.306306306306306
47.012012012012015	5.988988988988989	0.1316066066066066	0.017477477477477476	27.62262262262262
63.168168168168165	2.037037037037037	0.165990990990991	0.037897897897897895	21.44144144144144
60.55555555555556	2.3733733733733735	0.15172672672672674	0.03757257257257257	20.715715715715717
57.76276276276276	14.01901901901902	0.1722972972972973	0.026186186186186185	8.453453453453454
53.168168168168165	10.305305305305305	0.13175675675675677	0.024234234234234237	19.63963963963964
55.090090090090094	2.3173173173173174	0.14181681681681682	0.027112112112112112	11.256256256256256
67.70270270270271	3.830830830830831	0.168993993993994	0.023083083083083083	14.234234234234235
74.54954954954955	3.8028028028028027	0.12545045045045045	0.03189189189189189	14.60960960960961
62.867867867867865	12.407407407407407	0.17657657657657658	0.03496996996996997	23.96896896896897
71.27627627627628	1.5885885885885886	0.17717717717717718	0.0396996996996997	18.73873873873874
72.86786786786787	8.931931931931931	0.19924924924924925	0.01972972972972973	27.972972972972972
51.6966966966967	12.07107107107107	0.13093093093093094	0.02385885885885886	28.623623623623622
60.31531531531532	4.531531531531532	0.18881381381381382	0.037222222222222226	21.466466466466468
72.92792792792793	7.25025025025025	0.1325825825825826	0.03151651651651652	5.125125125125125
59.53453453453454	2.625625625625626	0.13873873873873874	0.033543543543543546	26.52152152152152
60.13513513513514	4.657657657657658	0.1753003003003003	0.0398998998998999	17.16216216216216
64.90990990990991	12.113113113113114	0.19106606606606608	0.024584584584584585	23.66866866866867
48.273273273273276	13.682682682682684	0.18641141141141143	0.02571071071071071	20.34034034034034
73.13813813813813	6.115115115115115	0.193993993993994	0.025635635635635635	17.83783783783784
53.7987987987988	12.127127127127126	0.14376876876876876	0.017152152152152152	15.01001001001001
49.08408408408408	6.465465465465465	0.19361861861861862	0.020505505505505506	29.274274274274273
65.75075075075075	12.925925925925926	0.16096096096096096	0.030165165165165167	18.913913913913913
65.42042042042043	14.971971971971971	0.16854354354354356	0.038223223223223225	24.21921921921922
73.55855855855856	8.721721721721721	0.14234234234234233	0.022432432432432432	26.296296296296298
69.17417417417417	6.33933933933934	0.18295795795795797	0.02495995995995996	18.68868868868869
49.174174174174176	11.846846846846846	0.153003003003003	0.034794794794794796	12.032032032032031
67.82282282282283	8.413413413413414	0.14264264264264265	0.026611611611611612	16.71171171171171
65.51051051051051	9.296296296296296	0.14324324324324325	0.0158008008008008	13.608608608608609
58.513513513513516	3.284284284284284	0.13108108108108107	0.03614614614614615	15.61061061061061
63.828828828828826	7.152152152152152	0.13363363363363365	0.030765765765765767	28.123123123123122
61.15615615615616	4.363363363363363	0.1539039039039039	0.02333333333333333	22.36736736736737
65.24024024024024	10.823823823823824	0.16493993993993994	0.03534534534534535	22.39239239239239
73.34834834834835	8.3013013013013	0.18385885885885886	0.03582082082082082	16.81181181181181
57.7027027027027	9.352352352352352	0.18033033033033033	0.024859859859859862	16.76176176176176
49.414414414414416	12.533533533533534	0.17492492492492492	0.027212212212212213	14.984984984984985
53.07807807807808	4.461461461461462	0.12785285285285286	0.023583583583583582	11.381381381381381
58.54354354354354	3.2982982982982985	0.16291291291291293	0.025135135135135135	24.56956956956957
72.05705705705705	12.197197197197196	0.14512012012012013	0.027812812812812813	25.87087087087087
62.327327327327325	14.887887887887889	0.1403903903903904	0.02646146146146146	9.27927927927928
62.2972972972973	2.205205205205205	0.16306306306306306	0.0374974974974975	16.636636636636638
61.666666666666664	8.175175175175175	0.14617117117117118	0.03136636636636637	28.14814814814815
55.78078078078078	11.496496496496496	0.13288288288288289	0.033218218218218215	14.484484484484485
49.86486486486486	5.918918918918919	0.1936936936936937	0.02173173173173173	26.646646646646648
69.47447447447448	7.278278278278278	0.12635135135135134	0.02701201201201201	15.26026026026026
47.82282282282282	4.41941941941942	0.16546546546546548	0.034444444444444444	26.82182182182182
60.34534534534534	3.900900900900901	0.13926426426426428	0.019404404404404406	23.193193193193192
53.348348348348345	1.5325325325325325	0.14684684684684685	0.03667167167167167	6.301301301301302
45.810810810810814	9.534534534534535	0.14294294294294294	0.028213213213213212	21.316316316316318
67.73273273273273	8.511511511511511	0.16809309309309312	0.034644644644644645	18.78878878878879
65.2102102102102	3.214214214214214	0.1852852852852853	0.031966966966966964	12.257257257257256
74.3993993993994	6.843843843843844	0.17500000000000002	0.019904904904904906	18.463463463463462
47.252252252252255	7.698698698698698	0.17725225225225227	0.032317317317317316	5.875875875875876
52.687687687687685	6.5775775775775776	0.16704204204204204	0.023833833833833834	20.94094094094094
50.525525525525524	12.365365365365365	0.1265015015015015	0.016876876876876876	16.086086086086087
47.52252252252252	11.734734734734735	0.16756756756756758	0.024184184184184186	26.22122122122122
69.71471471471472	5.890890890890891	0.134009009009009	0.02033033033033033	12.632632632632633
45.9009009009009	9.268268268268269	0.1988738738738739	0.017252252252252253	13.933933933933934
72.5975975975976	10.08108108108108	0.1834084084084084	0.01987987987987988	22.69269269269269
46.771771771771775	2.70970970970971	0.17019519519519521	0.03271771771771772	28.24824824824825
55.84084084084084	7.292292292292292	0.1478978978978979	0.02098098098098098	28.973973973973973
63.7987987987988	12.323323323323324	0.19534534534534537	0.01732732732732733	9.57957957957958
57.912912912912915	11.104104104104104	0.15638138138138138	0.034344344344344344	7.202202202202202
51.066066066066064	8.777777777777779	0.13483483483483483	0.02103103103103103	17.237237237237238
49.77477477477478	2.5555555555555554	0.19316816816816818	0.01675175175175175	8.303303303303304
60.16516516516516	3.5645645645645647	0.16208708708708708	0.018178178178178177	28.423423423423422
67.85285285285285	5.848848848848849	0.13836336336336336	0.03289289289289289	24.76976976976977
69.86486486486487	9.576576576576576	0.15773273273273275	0.029964964964964966	24.36936936936937
47.94294294294294	3.046046046046046	0.1575825825825826	0.015025025025025025	19.38938938938939
49.92492492492492	7.978978978978979	0.16996996996997	0.03144144144144144	10.505505505505505
68.96396396396396	1.9109109109109108	0.13085585585585585	0.03787287287287287	10.73073073073073
54.21921921921922	9.24024024024024	0.1882882882882883	0.024009009009009007	15.485485485485485
71.18618618618619	3.27027027027027	0.16433933933933934	0.018403403403403403	27.197197197197198
46.38138138138138	8.861861861861861	0.1533783783783784	0.01615115115115115	21.416416416416418
74.57957957957957	14.047047047047046	0.13355855855855855	0.03697197197197197	27.922922922922922
51.546546546546544	10.45945945945946	0.1466966966966967	0.022732732732732734	16.46146146146146
61.726726726726724	11.762762762762764	0.19894894894894896	0.03251751751751752	18.313313313313312
71.33633633633633	4.195195195195195	0.18566066066066067	0.031016016016016015	11.056056056056056
60.73573573573574	3.3263263263263263	0.16906906906906907	0.025085085085085085	14.584584584584585
60.25525525525526	8.623623623623624	0.12665165165165165	0.039074074074074074	24.51951951951952
70.37537537537537	10.01101101101101	0.1506006006006006	0.01922922922922923	7.902902902902903
68.15315315315316	11.916916916916916	0.1262012012012012	0.02265765765765766	25.995995995995997
73.46846846846847	14.85985985985986	0.12995495495495496	0.03717217217217217	10.58058058058058
46.14114114114114	12.085085085085085	0.15878378378378377	0.03394394394394394	9.47947947947948
45.330330330330334	11.65065065065065	0.16036036036036036	0.03259259259259259	9.97997997997998
49.054054054054056	3.004004004004004	0.13866366366366367	0.022957957957957957	8.803803803803804
46.98198198198198	8.11911911911912	0.16801801801801802	0.03499499499499499	28.323323323323322
49.98498498498498	13.276276276276276	0.14286786786786787	0.01992992992992993	21.64164164164164
45.210210210210214	3.3683683683683685	0.19872372372372374	0.027387387387387385	11.881881881881881
73.52852852852853	6.241241241241241	0.14647147147147146	0.018828828828828827	16.56156156156156
70.67567567567568	14.215215215215215	0.19864864864864867	0.020055055055055053	11.656656656656656
65.84084084084084	3.5505505505505504	0.12717717717717716	0.022757757757757756	26.446446446446448
48.78378378378378	13.584584584584585	0.14894894894894894	0.038948948948948944	25.245245245245247
64.84984984984985	7.32032032032032	0.15525525525525527	0.029714714714714714	24.344344344344343
67.7927927927928	11.776776776776776	0.19016516516516518	0.03557057057057057	8.403403403403404
57.34234234234234	11.706706706706706	0.12935435435435436	0.021456456456456455	25.695695695695697
54.069069069069066	12.001001001001	0.13378378378378378	0.03964964964964965	14.35935935935936
73.76876876876877	4.377377377377377	0.162012012012012	0.015575575575575575	22.067067067067068
70.58558558558559	12.015015015015015	0.17027027027027028	0.039399399399399404	24.46946946946947
53.55855855855856	11.062062062062061	0.1677177177177177	0.035995995995996	7.827827827827828
60.525525525525524	5.008008008008008	0.1774024024024024	0.03842342342342342	23.11811811811812
71.15615615615616	6.059059059059059	0.17845345345345345	0.034494494494494495	27.097097097097098
48.873873873873876	4.881881881881882	0.1765015015015015	0.018053053053053054	7.877877877877878
48.213213213213216	10.557557557557558	0.18806306306306309	0.03424424424424424	5.8258258258258255
59.02402402402402	12.771771771771771	0.1795045045045045	0.03099099099099099	12.532532532532533
65.09009009009009	4.265265265265265	0.1635135135135135	0.02213213213213213	6.126126126126126
53.528528528528525	7.306306306306307	0.12537537537537538	0.039599599599599605	28.373373373373372
57.4024024024024	13.08008008008008	0.1656906906906907	0.018453453453453453	5.3003003003003
65.15015015015015	8.245245245245245	0.1906906906906907	0.016526526526526527	21.616616616616618
64.57957957957957	11.412412412412412	0.1524024024024024	0.028738738738738737	8.053053053053054
69.02402402402403	9.506506506506506	0.1731981981981982	0.035845845845845846	16.36136136136136
53.73873873873874	13.934934934934935	0.1728978978978979	0.029114114114114114	22.31731731731732
73.73873873873873	5.288288288288288	0.171021021021021	0.021706706706706706	5.025025025025025
56.38138138138138	1.2662662662662663	0.1731231231231231	0.03957457457457458	15.21021021021021
70.94594594594595	1.	0.1515015015015015	0.027562562562562565	7.602602602602603
74.51951951951952	6.941941941941942	0.18355855855855857	0.03962462462462463	11.581581581581581
60.61561561561562	11.118118118118119	0.13423423423423422	0.03431931931931932	5.05005005005005
58.06306306306306	7.5725725725725725	0.18723723723723723	0.0390990990990991	18.23823823823824
45.54054054054054	6.521521521521522	0.19632132132132135	0.02218218218218218	17.38738738738739
59.95495495495496	1.4624624624624625	0.15127627627627627	0.019804804804804805	5.525525525525525
69.29429429429429	2.4854854854854853	0.15893393393393393	0.03884884884884885	7.177177177177177
52.41741741741742	1.7567567567567568	0.17342342342342343	0.0181031031031031	10.93093093093093
61.75675675675676	8.81981981981982	0.18768768768768768	0.03304304304304304	16.186186186186188
74.42942942942943	10.711711711711711	0.19842342342342345	0.01872872872872873	19.614614614614613
58.18318318318318	11.636636636636636	0.19084084084084085	0.016426426426426426	6.701701701701702
51.846846846846844	11.426426426426426	0.12965465465465464	0.02688688688688689	20.29029029029029
72.56756756756756	4.055055055055055	0.18273273273273274	0.01852852852852853	23.41841841841842
64.42942942942943	1.896896896896897	0.12815315315315315	0.03309309309309309	24.66966966966967
72.8078078078078	7.6006006006006	0.15960960960960963	0.026586586586586587	16.06106106106106
62.11711711711712	14.57957957957958	0.13626126126126126	0.029564564564564563	20.24024024024024
70.73573573573573	9.926926926926926	0.19962462462462463	0.016176176176176175	14.00900900900901
57.28228228228228	12.51951951951952	0.18055555555555558	0.020155155155155154	14.25925925925926
62.8978978978979	8.273273273273274	0.1843843843843844	0.03744744744744745	5.575575575575575
70.64564564564564	9.884884884884885	0.1394894894894895	0.03199199199199199	9.32932932932933
59.26426426426426	14.285285285285285	0.1481981981981982	0.01535035035035035	19.43943943943944
56.74174174174174	14.397397397397397	0.15705705705705705	0.035970970970970975	18.58858858858859
52.207207207207205	5.414414414414415	0.15135135135135136	0.015125125125125125	17.31231231231231
70.34534534534535	1.4204204204204205	0.18933933933933933	0.015325325325325325	28.74874874874875
72.47747747747748	10.15115115115115	0.1454954954954955	0.033993993993994	28.573573573573572
63.288288288288285	9.016016016016016	0.16696696696696697	0.03624624624624624	29.974974974974973
54.489489489489486	14.775775775775776	0.1346846846846847	0.017627627627627627	19.23923923923924
55.48048048048048	1.5185185185185186	0.19812312312312313	0.021806806806806807	22.66766766766767
46.471471471471475	6.61961961961962	0.14609609609609608	0.02028028028028028	13.133133133133134
52.65765765765766	3.4804804804804803	0.1325075075075075	0.029314314314314315	26.37137137137137
67.1921921921922	4.097097097097097	0.15195195195195196	0.03441941941941942	23.493493493493492
46.02102102102102	8.735735735735735	0.15675675675675677	0.033343343343343344	17.862862862862862
61.51651651651652	12.883883883883884	0.13843843843843845	0.025685685685685685	13.108108108108109
64.09909909909909	13.444444444444445	0.18821321321321322	0.034744744744744746	11.406406406406406
54.15915915915916	3.970970970970971	0.1828078078078078	0.01735235235235235	25.37037037037037
58.6036036036036	1.3363363363363363	0.17920420420420421	0.02338338338338338	15.385385385385385
56.5015015015015	2.2612612612612613	0.13971471471471472	0.01927927927927928	18.03803803803804
47.34234234234234	1.6166166166166167	0.16283783783783784	0.0361961961961962	20.365365365365367
70.7957957957958	3.886886886886887	0.1753753753753754	0.023933933933933935	12.657657657657658
50.67567567567568	7.894894894894895	0.1975975975975976	0.0383983983983984	10.155155155155155
68.27327327327328	10.501501501501501	0.17545045045045046	0.032242242242242244	24.644644644644643
59.71471471471472	10.431431431431431	0.1966216216216216	0.03502002002002002	8.87887887887888
74.63963963963964	5.302302302302302	0.18843843843843844	0.022907907907907907	16.386386386386388
62.207207207207205	7.4324324324324325	0.1421171171171171	0.03657157157157157	23.843843843843842
56.44144144144144	12.35135135135135	0.15165165165165165	0.018253253253253252	8.903903903903904
67.76276276276276	12.14114114114114	0.1707957957957958	0.02998998998998999	12.507507507507508
62.807807807807805	14.915915915915916	0.15563063063063062	0.023133133133133133	8.703703703703704
73.64864864864865	11.468468468468469	0.15412912912912913	0.02546046046046046	21.216216216216218
52.867867867867865	6.381381381381382	0.1957957957957958	0.033493493493493495	22.71771771771772
48.393393393393396	10.52952952952953	0.1259009009009009	0.027262262262262263	8.328328328328329
45.24024024024024	10.473473473473474	0.1987987987987988	0.03159159159159159	16.886886886886888
64.21921921921921	13.822822822822824	0.14436936936936937	0.01575075075075075	7.352352352352352
46.531531531531535	9.198198198198199	0.1996996996996997	0.03211711711711712	10.905905905905906
56.171171171171174	11.23023023023023	0.128003003003003	0.02511011011011011	25.895895895895897
71.63663663663664	6.045045045045045	0.19654654654654657	0.02681181181181181	7.5775775775775776
57.372372372372375	1.112112112112112	0.19421921921921922	0.026136136136136134	23.043043043043042
50.825825825825824	13.92092092092092	0.16981981981981983	0.031066066066066066	8.478478478478479
68.21321321321321	10.347347347347347	0.14504504504504506	0.015225225225225224	23.343343343343342
50.85585585585586	8.455455455455455	0.1997747747747748	0.025285285285285286	26.07107107107107
47.64264264264264	4.685685685685685	0.13228228228228228	0.018953953953953953	18.48848848848849
57.312312312312315	12.30930930930931	0.16006006006006007	0.029014014014014013	14.734734734734735
51.15615615615616	6.633633633633633	0.17094594594594595	0.031216216216216217	10.605605605605605
66.29129129129129	4.153153153153153	0.14534534534534535	0.0368968968968969	26.346346346346348
50.37537537537538	11.384384384384385	0.140015015015015	0.02073073073073073	29.04904904904905
75.	6.983983983983984	0.19722222222222224	0.024684684684684682	20.69069069069069
71.81681681681681	3.4104104104104103	0.1448948948948949	0.031291291291291295	18.963963963963963
49.234234234234236	13.892892892892894	0.19474474474474474	0.03146646646646647	19.414414414414413
50.585585585585584	6.367367367367367	0.14174174174174176	0.01792792792792793	11.456456456456456
71.84684684684684	5.148148148148148	0.18138138138138138	0.019654654654654654	19.13913913913914
59.114114114114116	12.603603603603604	0.1921921921921922	0.026986986986986986	12.782782782782784
69.23423423423424	12.057057057057056	0.1951951951951952	0.028763763763763765	19.564564564564563
64.72972972972973	7.586586586586587	0.17364864864864865	0.039524524524524526	12.582582582582583
51.81681681681682	10.585585585585585	0.19114114114114117	0.019004004004004003	24.094094094094093
66.38138138138139	2.3873873873873874	0.1496996996996997	0.02908908908908909	27.72272272272272
71.87687687687688	8.67967967967968	0.13663663663663664	0.028338338338338338	9.054054054054054
73.94894894894895	6.213213213213213	0.19091591591591592	0.03847347347347348	11.681681681681681
67.37237237237237	9.87087087087087	0.19406906906906907	0.02465965965965966	21.566566566566568
62.05705705705706	13.374374374374375	0.15375375375375375	0.02813813813813814	21.366366366366368
54.45945945945946	5.092092092092092	0.1695945945945946	0.026086086086086084	20.39039039039039
65.33033033033033	6.185185185185185	0.15352852852852852	0.02078078078078078	22.81781781781782
47.4024024024024	13.626626626626626	0.17762762762762763	0.030515515515515516	6.726726726726727
61.57657657657658	4.573573573573573	0.13018018018018018	0.03977477477477477	19.514514514514513
45.3003003003003	6.101101101101101	0.16966966966966968	0.03489489489489489	9.204204204204204
51.726726726726724	6.885885885885886	0.1545045045045045	0.02686186186186186	12.432432432432432
60.4954954954955	13.724724724724725	0.19204204204204206	0.034569569569569567	7.402402402402402
65.87087087087087	13.87887887887888	0.19714714714714715	0.023633633633633633	12.757757757757759
69.5945945945946	4.069069069069069	0.13708708708708708	0.025535535535535538	23.26826826826827
56.68168168168168	12.785785785785786	0.15615615615615616	0.018228228228228227	21.74174174174174
71.06606606606607	9.73073073073073	0.12575075075075076	0.024834834834834833	29.924924924924923
67.01201201201201	6.5075075075075075	0.17132132132132133	0.018778778778778777	22.29229229229229
63.67867867867868	8.595595595595595	0.18453453453453456	0.0156006006006006	7.077077077077077
74.48948948948949	5.386386386386387	0.19647147147147148	0.02798798798798799	27.27227227227227
60.01501501501502	2.975975975975976	0.18423423423423424	0.02345845845845846	20.49049049049049
51.3963963963964	12.743743743743744	0.13295795795795795	0.021106106106106106	28.04804804804805
57.16216216216216	13.43043043043043	0.1710960960960961	0.03039039039039039	26.896896896896898
66.83183183183183	2.6676676676676676	0.14046546546546546	0.021406406406406404	19.98998998998999
71.51651651651652	2.6536536536536537	0.1331081081081081	0.021481481481481483	13.783783783783784
52.53753753753754	4.433433433433433	0.1647897897897898	0.03814814814814815	5.55055055055055
59.44444444444444	11.79079079079079	0.1924924924924925	0.027412412412412414	14.634634634634635
49.8048048048048	6.661661661661662	0.1918918918918919	0.026536536536536537	19.714714714714713
48.72372372372372	5.792792792792793	0.18325825825825826	0.03637137137137137	14.15915915915916
49.68468468468468	8.53953953953954	0.19909909909909912	0.018353353353353353	7.752752752752753
48.093093093093096	1.4064064064064064	0.14399399399399399	0.030415415415415415	26.57157157157157
49.95495495495496	4.2092092092092095	0.17567567567567569	0.03984984984984985	15.885885885885886
52.47747747747748	13.388388388388389	0.13498498498498498	0.019754754754754755	27.47247247247247
70.82582582582583	8.875875875875876	0.17575075075075075	0.02631131131131131	13.833833833833834
55.510510510510514	5.68068068068068	0.18415915915915917	0.03386886886886887	8.078078078078079
64.69969969969969	12.0990990990991	0.19699699699699702	0.01917917917917918	29.574574574574573
61.21621621621622	11.86086086086086	0.14091591591591593	0.0162012012012012	25.095095095095097
70.04504504504504	12.561561561561561	0.13956456456456456	0.033293293293293294	7.327327327327327
59.054054054054056	10.627627627627628	0.18558558558558558	0.03887387387387388	21.49149149149149
68.36336336336336	5.8208208208208205	0.1976726726726727	0.025335335335335336	12.957957957957959
66.32132132132132	3.088088088088088	0.19684684684684686	0.020405405405405405	14.65965965965966
73.16816816816817	1.2102102102102101	0.15202702702702703	0.027537537537537536	8.853853853853854
73.88888888888889	9.702702702702704	0.14527027027027029	0.02153153153153153	26.62162162162162
74.75975975975976	3.2002002002002	0.16163663663663663	0.024909909909909912	29.824824824824823
71.45645645645645	6.997997997997998	0.19301801801801804	0.027087087087087087	11.18118118118118
54.129129129129126	2.3313313313313313	0.13611111111111113	0.030090090090090088	19.264264264264263
57.22222222222222	13.36036036036036	0.19436936936936938	0.017027027027027027	18.513513513513512
71.57657657657657	1.6306306306306306	0.14391891891891892	0.03784784784784785	20.515515515515517
74.69969969969969	4.013013013013013	0.13063063063063063	0.02475975975975976	25.345345345345347
70.70570570570571	5.638638638638638	0.12612612612612611	0.019204204204204205	10.855855855855856
58.78378378378378	13.094094094094094	0.15225225225225225	0.029214214214214215	6.901901901901902
65.54054054054055	3.914914914914915	0.13551051051051052	0.028838838838838837	13.733733733733734
72.11711711711712	13.304304304304305	0.15975975975975976	0.030265265265265268	29.124124124124123
61.33633633633634	8.357357357357357	0.17905405405405406	0.0187037037037037	5.45045045045045
72.44744744744744	11.51051051051051	0.1692942942942943	0.01585085085085085	22.59259259259259
49.8948948948949	3.6346346346346348	0.1955705705705706	0.017577577577577577	14.50950950950951
55.6006006006006	11.93093093093093	0.1527777777777778	0.027512512512512514	6.276276276276277
52.23723723723724	14.453453453453454	0.14977477477477477	0.03954954954954955	8.97897897897898
67.28228228228228	13.528528528528529	0.17597597597597597	0.02003003003003003	26.72172172172172
73.04804804804805	8.693693693693694	0.1518018018018018	0.01857857857857858	19.08908908908909
59.174174174174176	9.114114114114114	0.14632132132132133	0.02168168168168168	24.794794794794793
60.97597597597598	8.18918918918919	0.19602102102102104	0.038373373373373376	22.56756756756757
70.31531531531532	5.19019019019019	0.14812312312312312	0.030315315315315318	17.28728728728729
65.990990990991	3.942942942942943	0.12582582582582583	0.01997997997997998	17.11211211211211
69.62462462462463	12.477477477477477	0.18941441441441442	0.037047047047047046	20.615615615615617
63.85885885885886	14.901901901901901	0.15803303303303304	0.023683683683683683	16.286286286286288
57.132132132132135	13.5005005005005	0.13588588588588588	0.0362962962962963	11.531531531531531
74.21921921921921	3.5085085085085086	0.13993993993993994	0.03512012012012012	23.643643643643642
56.291291291291294	4.83983983983984	0.16343843843843844	0.03542042042042042	18.13813813813814
65.48048048048048	2.2332332332332334	0.17935435435435437	0.03384384384384384	24.044044044044043
54.309309309309306	2.093093093093093	0.15187687687687687	0.02691191191191191	14.184184184184184
46.56156156156156	6.535535535535535	0.1897897897897898	0.017002002002002	15.085085085085085
68.75375375375376	14.033033033033034	0.16216216216216217	0.030115115115115117	16.31131131131131
63.348348348348345	3.4664664664664664	0.17222222222222222	0.017902902902902904	17.73773773773774
62.087087087087085	8.60960960960961	0.18475975975975978	0.03727227227227227	15.035035035035035
51.006006006006004	6.353353353353353	0.1496246246246246	0.025310310310310308	27.22222222222222
58.213213213213216	6.801801801801802	0.1596846846846847	0.039124124124124124	26.42142142142142
66.2012012012012	13.85085085085085	0.17987987987987988	0.03547047047047047	18.563563563563562
72.62762762762763	4.797797797797798	0.12852852852852853	0.016501501501501502	10.055055055055055
64.66966966966967	4.643643643643643	0.19992492492492492	0.021856856856856857	24.16916916916917
49.74474474474474	14.831831831831831	0.1298048048048048	0.018303303303303303	10.08008008008008
67.58258258258259	13.164164164164164	0.19001501501501503	0.019529529529529528	22.09209209209209
69.11411411411412	13.108108108108109	0.13543543543543543	0.039274274274274275	20.765765765765767
63.948948948948946	10.767767767767769	0.1289039039039039	0.01525025025025025	10.755755755755755
61.486486486486484	10.31931931931932	0.19947447447447447	0.024384384384384384	12.707707707707709
58.573573573573576	12.673673673673674	0.16126126126126128	0.021556556556556555	12.607607607607608
45.510510510510514	5.778778778778779	0.19061561561561563	0.02706206206206206	7.802802802802803
71.66666666666667	4.545545545545545	0.19234234234234235	0.02993993993993994	15.31031031031031
54.009009009009006	12.841841841841841	0.1972972972972973	0.03114114114114114	16.66166166166166
45.630630630630634	4.321321321321322	0.17484984984984986	0.02178178178178178	29.8998998998999
54.57957957957958	2.009009009009009	0.18513513513513513	0.01867867867867868	19.88988988988989
55.390390390390394	11.216216216216216	0.18603603603603605	0.038998998998999	9.854854854854855
55.810810810810814	10.36136136136136	0.17890390390390393	0.021231231231231232	21.24124124124124
64.24924924924925	10.725725725725725	0.12950450450450451	0.03466966966966967	10.83083083083083
47.372372372372375	1.8408408408408408	0.18393393393393395	0.02651151151151151	24.11911911911912
55.450450450450454	9.072072072072071	0.14406906906906908	0.019604604604604604	9.77977977977978
49.5045045045045	14.957957957957959	0.15232732732732734	0.0363963963963964	13.533533533533534
51.33633633633634	10.865865865865866	0.15923423423423425	0.022582582582582583	8.428428428428429
72.71771771771772	10.781781781781781	0.18663663663663665	0.016676676676676674	14.55955955955956
51.126126126126124	14.621621621621621	0.1698948948948949	0.0314914914914915	26.27127127127127
52.567567567567565	10.29129129129129	0.16501501501501503	0.03286786786786787	10.43043043043043
52.807807807807805	11.272272272272271	0.1740990990990991	0.016551551551551552	9.704704704704705
66.68168168168168	4.5175175175175175	0.16336336336336338	0.030690690690690692	27.047047047047048
59.5045045045045	4.307307307307307	0.19744744744744747	0.02983983983983984	10.33033033033033
45.390390390390394	12.16916916916917	0.14842342342342343	0.03747247247247247	28.7987987987988
55.990990990990994	6.871871871871872	0.13573573573573575	0.024484484484484485	24.944944944944943
51.51651651651652	10.613613613613614	0.13145645645645646	0.032217217217217216	19.164164164164163
63.588588588588586	2.051051051051051	0.15518018018018018	0.022507507507507508	17.98798798798799
46.74174174174174	14.523523523523524	0.17162162162162165	0.024934934934934934	11.631631631631631
58.033033033033036	11.972972972972974	0.1451951951951952	0.015675675675675675	24.894894894894893
48.18318318318318	12.813813813813814	0.13303303303303304	0.024059059059059057	14.384384384384385
53.048048048048045	5.932932932932933	0.15570570570570572	0.028813813813813816	13.058058058058059
74.66966966966967	13.94894894894895	0.19226726726726728	0.027687687687687687	5.175175175175175
70.16516516516516	4.713713713713713	0.13183183183183184	0.02320820820820821	5.5005005005005
71.54654654654655	12.58958958958959	0.16013513513513514	0.023233233233233234	5.925925925925926
47.7027027027027	1.5605605605605606	0.16764264264264264	0.03191691691691692	9.67967967967968
67.52252252252252	10.935935935935936	0.1783033033033033	0.020205205205205204	5.2002002002002
71.30630630630631	3.704704704704705	0.15090090090090091	0.02943943943943944	24.86986986986987
45.72072072072072	13.458458458458459	0.1614864864864865	0.016226226226226225	21.99199199199199
52.447447447447445	6.227227227227227	0.15382882882882884	0.015075075075075075	26.546546546546548
51.75675675675676	5.54054054054054	0.156981981981982	0.02205705705705706	5.7757757757757755
48.513513513513516	8.805805805805806	0.16373873873873873	0.022382382382382382	24.244244244244243
54.3993993993994	8.945945945945946	0.18888888888888888	0.034469469469469466	19.864864864864863
68.51351351351352	1.1261261261261262	0.16156156156156157	0.022882882882882885	27.7977977977978
73.58858858858859	14.36936936936937	0.14827327327327328	0.028913913913913916	18.663663663663662
50.07507507507508	1.7147147147147148	0.16539039039039038	0.03677177177177177	17.71271271271271
47.88288288288288	5.946946946946947	0.19181681681681684	0.03274274274274275	16.436436436436438
69.92492492492492	9.324324324324325	0.1617867867867868	0.034394394394394394	14.30930930930931
48.633633633633636	6.311311311311312	0.17792792792792794	0.029414414414414412	11.981981981981981
49.38438438438438	12.155155155155155	0.17635135135135135	0.021956956956956958	24.394394394394393
51.21621621621622	7.026026026026026	0.15585585585585587	0.015525525525525524	21.766766766766768
69.98498498498499	12.28128128128128	0.19271771771771773	0.0164014014014014	20.59059059059059
62.47747747747748	13.486486486486486	0.1795795795795796	0.02671171171171171	20.215215215215217
57.552552552552555	9.282282282282281	0.15593093093093094	0.020705705705705707	22.41741741741742
45.18018018018018	7.768768768768769	0.15765765765765766	0.03451951951951952	28.723723723723722
55.330330330330334	10.487487487487487	0.17822822822822823	0.028563563563563564	7.5025025025025025
74.72972972972973	10.123123123123124	0.15142642642642642	0.03742242242242243	17.06206206206206
49.5945945945946	9.618618618618619	0.14031531531531533	0.02480980980980981	24.844844844844843
68.90390390390391	2.4294294294294296	0.16058558558558558	0.016701701701701703	11.706706706706706
51.906906906906904	11.986986986986986	0.14932432432432433	0.025985985985985983	15.785785785785786
70.01501501501501	12.645645645645645	0.13896396396396396	0.023608608608608608	19.58958958958959
62.17717717717718	11.076076076076076	0.13003003003003002	0.026261261261261264	7.4274274274274275
47.552552552552555	6.8158158158158155	0.12912912912912913	0.01862862862862863	20.415415415415417
63.01801801801802	2.5415415415415414	0.16824324324324325	0.039424424424424426	18.613613613613612
74.1891891891892	11.174174174174174	0.18123123123123125	0.02506006006006006	15.66066066066066
67.4024024024024	3.13013013013013	0.14737237237237238	0.02328328328328328	19.48948948948949
48.003003003003	4.475475475475475	0.16786786786786786	0.03299299299299299	12.207207207207206
74.27927927927928	11.608608608608609	0.153978978978979	0.02818818818818819	17.36236236236236
55.42042042042042	10.795795795795796	0.15990990990990991	0.015825825825825826	20.815815815815817
61.6966966966967	7.054054054054054	0.17244744744744744	0.032542542542542546	6.951951951951952
67.88288288288288	6.451451451451452	0.1361861861861862	0.030865865865865864	13.208208208208209
63.468468468468465	5.456456456456457	0.1807057057057057	0.016826826826826825	21.166166166166168
65.27027027027027	4.8258258258258255	0.19309309309309308	0.023658658658658658	27.6976976976977
74.03903903903904	7.04004004004004	0.1720720720720721	0.03654654654654654	13.90890890890891
66.53153153153153	10.571571571571571	0.18521021021021022	0.029064064064064064	8.353353353353354
71.03603603603604	13.66866866866867	0.2	0.01962962962962963	23.86886886886887
68.12312312312312	5.568568568568568	0.1463963963963964	0.022682682682682684	26.746746746746748
71.78678678678679	9.772772772772774	0.17552552552552553	0.03404404404404404	7.5275275275275275
52.17717717717718	9.408408408408409	0.12942942942942942	0.029264264264264265	11.33133133133133
71.21621621621621	2.6116116116116115	0.17665165165165164	0.022007007007007008	13.633633633633634
47.04204204204204	11.74874874874875	0.15863363363363364	0.02968968968968969	12.307307307307306
45.450450450450454	1.014014014014014	0.1683933933933934	0.039474474474474476	25.395395395395397
55.9009009009009	10.80980980980981	0.17304804804804805	0.030565565565565566	16.01101101101101
68.6036036036036	12.701701701701701	0.16043543543543543	0.03201701701701702	16.91191191191191
49.294294294294296	1.5465465465465464	0.14241741741741742	0.03156656656656656	19.364364364364363
69.65465465465465	4.223223223223223	0.19512012012012014	0.01745245245245245	6.576576576576577
55.930930930930934	6.47947947947948	0.13911411411411412	0.023058058058058058	26.796796796796798
74.33933933933933	2.5135135135135136	0.14106606606606606	0.017802802802802803	29.64964964964965
63.528528528528525	14.243243243243244	0.13048048048048047	0.03194194194194194	18.063063063063062
60.765765765765764	3.06006006006006	0.18776276276276277	0.029814814814814815	18.413413413413412
53.708708708708706	11.874874874874875	0.1367117117117117	0.020255255255255254	28.3983983983984
71.24624624624624	3.7187187187187187	0.13393393393393394	0.019504504504504503	21.666666666666668
57.852852852852855	13.71071071071071	0.18175675675675676	0.025960960960960962	6.526526526526527
48.6036036036036	9.254254254254255	0.16749249249249248	0.03411911911911912	8.203203203203204
72.50750750750751	8.987987987987989	0.19099099099099098	0.03174174174174174	8.82882882882883
58.9039039039039	2.219219219219219	0.16426426426426427	0.03484484484484485	29.674674674674673
53.228228228228225	10.263263263263264	0.1762762762762763	0.03767267267267267	11.431431431431431
66.89189189189189	9.478478478478479	0.1837087087087087	0.03294294294294294	23.243243243243242
50.61561561561562	8.973973973973974	0.1382882882882883	0.026336336336336336	27.17217217217217
67.07207207207207	12.631631631631631	0.14466966966966968	0.039324324324324325	20.565565565565567
59.234234234234236	13.206206206206206	0.14016516516516517	0.03522022022022022	13.508508508508509
57.52252252252252	7.012012012012012	0.18866366366366366	0.022782782782782784	20.14014014014014
64.3993993993994	10.207207207207206	0.15630630630630632	0.01847847847847848	27.997997997998
59.8048048048048	10.235235235235235	0.1379129129129129	0.02938938938938939	10.955955955955956
56.351351351351354	12.827827827827829	0.131006006006006	0.036996996996996996	26.846846846846848
55.24024024024024	1.3783783783783783	0.1352102102102102	0.019304304304304305	11.356356356356356
68.42342342342343	8.763763763763764	0.19354354354354356	0.01842842842842843	14.80980980980981
45.570570570570574	5.834834834834835	0.18153153153153154	0.023183183183183183	18.213213213213212
59.62462462462462	9.422422422422422	0.18348348348348348	0.030965965965965965	21.94194194194194
59.77477477477478	1.3223223223223224	0.19797297297297298	0.023708708708708708	27.67267267267267
60.67567567567568	4.587587587587588	0.15998498498498498	0.019054054054054054	7.852852852852853
53.288288288288285	6.087087087087087	0.14204204204204204	0.02315815815815816	29.474474474474473
64.12912912912913	7.754754754754755	0.12507507507507507	0.015775775775775776	13.308308308308309
59.92492492492492	5.246246246246246	0.16531531531531532	0.021281281281281282	20.015015015015017
58.993993993993996	11.398398398398399	0.1283033033033033	0.019704704704704704	20.065065065065067
62.147147147147145	9.786786786786786	0.14924924924924926	0.019379379379379377	24.744744744744743
57.072072072072075	8.427427427427427	0.1849099099099099	0.026011011011011012	24.694694694694693
55.96096096096096	13.052052052052051	0.16313813813813816	0.03054054054054054	27.772772772772772
72.08708708708708	14.383383383383384	0.16171171171171173	0.033393393393393395	26.47147147147147
74.09909909909909	6.68968968968969	0.18731231231231232	0.032342342342342345	28.473473473473472
66.47147147147147	14.71971971971972	0.19624624624624626	0.037797797797797794	16.41141141141141
66.35135135135135	12.37937937937938	0.18205705705705705	0.030740740740740742	19.064064064064063
71.75675675675676	8.707707707707709	0.17424924924924926	0.024334334334334334	12.732732732732734
53.588588588588586	8.063063063063064	0.14752252252252251	0.0169019019019019	11.206206206206206
57.492492492492495	4.965965965965966	0.1668918918918919	0.036071071071071076	9.92992992992993
60.7957957957958	12.337337337337337	0.16073573573573574	0.029464464464464463	23.76876876876877
67.13213213213213	10.333333333333334	0.178003003003003	0.03486986986986987	11.03103103103103
60.37537537537538	2.863863863863864	0.1427927927927928	0.029914914914914915	28.273273273273272
66.26126126126127	7.628628628628628	0.12792792792792793	0.015625625625625625	11.156156156156156
54.429429429429426	11.3003003003003	0.1256006006006006	0.02008008008008008	8.253253253253254
52.83783783783784	14.467467467467467	0.1870870870870871	0.015375375375375375	14.684684684684685
69.44444444444444	13.262262262262261	0.15015015015015015	0.0388988988988989	14.70970970970971
74.7897897897898	12.855855855855856	0.19594594594594594	0.03249249249249249	13.70870870870871
62.387387387387385	3.6066066066066065	0.19527027027027027	0.02581081081081081	20.865865865865867
70.55555555555556	8.665665665665665	0.12725225225225226	0.02551051051051051	8.378378378378379
73.82882882882883	1.4904904904904905	0.1581081081081081	0.032267267267267266	14.834834834834835
51.786786786786784	11.286286286286286	0.1569069069069069	0.02118118118118118	11.956956956956956
74.36936936936937	5.33033033033033	0.1503003003003003	0.020805805805805808	9.354354354354355
60.705705705705704	4.2792792792792795	0.15915915915915918	0.026236236236236235	21.916916916916918
55.54054054054054	1.812812812812813	0.1801051051051051	0.03714714714714715	18.263263263263262
52.5975975975976	10.38938938938939	0.12957957957957958	0.027637637637637637	23.293293293293292
48.9039039039039	2.7517517517517516	0.14226726726726727	0.021981981981981983	26.946946946946948
69.8048048048048	14.817817817817819	0.1737987987987988	0.024259259259259258	16.586586586586588
70.46546546546547	11.356356356356356	0.12552552552552554	0.017777777777777778	29.724724724724723
57.94294294294294	2.121121121121121	0.16516516516516516	0.02561061061061061	28.2982982982983
69.32432432432432	6.129129129129129	0.18303303303303303	0.037697697697697694	17.53753753753754
47.432432432432435	10.921921921921921	0.18963963963963965	0.02068068068068068	7.652652652652653
68.72372372372372	13.654654654654655	0.147972972972973	0.02521021021021021	9.954954954954955
66.95195195195195	9.814814814814815	0.1984984984984985	0.018653653653653655	18.53853853853854
53.13813813813814	11.594594594594595	0.1614114114114114	0.030790790790790792	16.686686686686688
56.591591591591595	4.4474474474474475	0.13641141141141142	0.027612612612612615	16.26126126126126
66.71171171171171	9.982982982982984	0.19264264264264264	0.016776776776776775	18.113113113113112
56.26126126126126	14.803803803803804	0.17184684684684687	0.03594594594594595	29.324324324324323
55.750750750750754	8.497497497497497	0.13445945945945947	0.021006006006006005	13.333333333333334
69.38438438438439	14.537537537537538	0.14662162162162162	0.0387987987987988	25.22022022022022
52.35735735735736	12.295295295295295	0.1671921921921922	0.02586086086086086	25.795795795795797
65.30030030030031	12.505505505505505	0.18483483483483484	0.03366866866866867	19.314314314314313
64.1891891891892	11.552552552552553	0.1825825825825826	0.03627127127127127	9.004004004004004
73.01801801801801	6.927927927927928	0.1355855855855856	0.027312312312312313	27.872872872872872
46.08108108108108	10.10910910910911	0.14624624624624624	0.03652152152152152	18.863863863863862
63.13813813813814	11.314314314314315	0.17447447447447448	0.03532032032032032	20.665665665665667
64.27927927927928	11.944944944944945	0.15848348348348348	0.016726726726726725	22.74274274274274
63.4984984984985	8.847847847847849	0.12807807807807808	0.033418418418418416	10.18018018018018
61.786786786786784	8.791791791791791	0.14166666666666666	0.03236736736736737	16.236236236236238
63.888888888888886	8.903903903903904	0.16674174174174175	0.035770770770770774	21.066066066066067
48.933933933933936	13.976976976976976	0.19617117117117117	0.025835835835835836	13.008008008008009
48.033033033033036	2.835835835835836	0.17177177177177178	0.028888888888888888	24.994994994994993
52.627627627627625	4.1391391391391394	0.14069069069069068	0.018378378378378378	9.554554554554555
56.231231231231234	6.40940940940941	0.15255255255255257	0.02823823823823824	13.383383383383384
50.13513513513514	10.963963963963964	0.16741741741741742	0.039224224224224224	9.804804804804805
59.38438438438438	8.035035035035035	0.162987987987988	0.027187187187187187	23.743743743743742
65.96096096096096	7.39039039039039	0.1313063063063063	0.027137137137137137	22.892892892892892
71.48648648648648	1.7427427427427427	0.18460960960960962	0.022857857857857856	26.67167167167167
67.25225225225225	8.483483483483484	0.1662912912912913	0.02440940940940941	28.44844844844845
60.585585585585584	7.236236236236236	0.1457957957957958	0.028688688688688686	17.46246246246246
51.966966966966964	14.117117117117116	0.1566066066066066	0.02501001001001001	19.93993993993994
69.14414414414415	14.005005005005005	0.17034534534534534	0.031166166166166166	6.601601601601602
68.84384384384384	14.425425425425425	0.19827327327327327	0.0163013013013013	20.89089089089089
62.65765765765766	1.2942942942942943	0.18581081081081083	0.01737737737737738	26.32132132132132
70.4054054054054	7.558558558558558	0.12905405405405407	0.021831831831831832	18.98898898898899
63.97897897897898	7.376376376376377	0.1533033033033033	0.03552052052052052	15.81081081081081
45.270270270270274	1.7007007007007007	0.15743243243243243	0.03834834834834835	7.727727727727728
61.006006006006004	8.32932932932933	0.1608108108108108	0.03877377377377378	18.63863863863864
54.909909909909906	2.793793793793794	0.1946696696696697	0.017702702702702702	8.503503503503504
52.387387387387385	12.575575575575575	0.146996996996997	0.03934934934934935	30.
48.36336336336336	3.844844844844845	0.12837837837837837	0.03774774774774775	10.38038038038038
46.32132132132132	1.854854854854855	0.16463963963963965	0.02450950950950951	6.826826826826827
54.669669669669666	7.964964964964965	0.15713213213213215	0.038273273273273276	23.46846846846847
60.645645645645644	1.098098098098098	0.16051051051051052	0.02676176176176176	16.936936936936938
65.8108108108108	4.895895895895896	0.14992492492492493	0.016926926926926926	13.883883883883884
71.3963963963964	1.5745745745745745	0.17327327327327327	0.025185185185185185	9.62962962962963
71.12612612612612	13.29029029029029	0.18235735735735736	0.026111111111111113	8.528528528528529
46.711711711711715	6.773773773773774	0.15825825825825826	0.03024024024024024	22.19219219219219
64.96996996996997	9.646646646646646	0.17642642642642642	0.02973973973973974	19.214214214214213
46.591591591591595	9.912912912912914	0.14834834834834834	0.019954954954954956	18.763763763763762
54.609609609609606	9.8008008008008	0.16681681681681682	0.03857357357357358	28.94894894894895
48.993993993993996	7.068068068068068	0.14864864864864866	0.03154154154154154	18.013013013013012
71.72672672672672	3.3963963963963963	0.17454954954954954	0.03662162162162162	25.07007007007007
66.08108108108108	9.436436436436436	0.12522522522522522	0.033593593593593596	10.355355355355355
61.3963963963964	6.675675675675675	0.15840840840840842	0.024159159159159158	23.593593593593592
66.92192192192192	9.716716716716716	0.18183183183183182	0.01797797797797798	18.163163163163162
56.92192192192192	1.9389389389389389	0.1490990990990991	0.02460960960960961	21.69169169169169
56.651651651651655	9.044044044044044	0.15157657657657658	0.021381381381381383	29.024024024024023
52.027027027027025	8.3993993993994	0.15045045045045047	0.017427427427427426	6.101101101101101
48.813813813813816	13.864864864864865	0.17124624624624624	0.025485485485485487	23.51851851851852
50.43543543543544	2.5695695695695697	0.1268018018018018	0.015975975975975977	9.754754754754755
72.02702702702703	2.1771771771771773	0.1400900900900901	0.03109109109109109	16.836836836836838
63.55855855855856	4.923923923923924	0.19481981981981983	0.024084084084084086	17.912912912912912
48.753753753753756	1.042042042042042	0.12897897897897898	0.020905905905905905	19.114114114114113
68.24324324324324	7.516516516516517	0.12672672672672672	0.017302302302302303	25.295295295295297
51.63663663663664	10.907907907907909	0.16891891891891891	0.020855855855855854	7.152152152152152
74.06906906906907	7.656656656656657	0.14542042042042042	0.03124124124124124	26.02102102102102
47.132132132132135	4.853853853853854	0.1741741741741742	0.03126626626626627	14.784784784784785
69.74474474474475	9.184184184184184	0.17560060060060062	0.03204204204204204	16.786786786786788
65.57057057057057	1.3083083083083082	0.18085585585585587	0.021756756756756757	14.40940940940941
56.98198198198198	6.073073073073073	0.17612612612612613	0.03897397397397397	23.093093093093092
58.48348348348348	6.017017017017017	0.14196696696696698	0.03647147147147147	29.1991991991992
45.06006006006006	11.58058058058058	0.19917417417417418	0.03644644644644644	28.523523523523522
74.009009009009	7.208208208208208	0.1286036036036036	0.039374374374374375	21.866866866866868
50.885885885885884	6.857857857857858	0.17702702702702705	0.028438438438438438	12.132132132132131
54.849849849849846	6.75975975975976	0.17785285285285285	0.01645145145145145	22.24224224224224
53.31831831831832	10.445445445445445	0.1388138138138138	0.02233233233233233	13.158158158158159
54.549549549549546	1.4484484484484486	0.19774774774774775	0.02903903903903904	26.87187187187187
55.630630630630634	9.996996996996996	0.12755255255255254	0.023733733733733733	27.2972972972973
71.6066066066066	4.251251251251252	0.16606606606606608	0.02113113113113113	29.0990990990991
74.6096096096096	7.5025025025025025	0.14136636636636637	0.02053053053053053	22.842842842842842
73.22822822822823	9.226226226226226	0.1662162162162162	0.028413413413413413	6.226226226226226
55.210210210210214	11.664664664664665	0.16381381381381382	0.035895895895895896	29.874874874874873
46.26126126126126	8.385385385385385	0.13821321321321323	0.035595595595595594	25.145145145145147
63.31831831831832	13.01001001001001	0.1960960960960961	0.0153003003003003	17.762762762762762
58.333333333333336	14.13113113113113	0.1924174174174174	0.03762262262262262	23.36836836836837
58.153153153153156	11.44044044044044	0.18903903903903904	0.03602102102102102	6.751751751751752
61.27627627627628	14.565565565565565	0.16944444444444445	0.0337937937937938	11.08108108108108
47.492492492492495	10.417417417417417	0.1608858858858859	0.03284284284284285	11.006006006006006
56.051051051051054	7.866866866866867	0.15405405405405406	0.017127127127127127	29.2992992992993
57.972972972972975	4.083083083083083	0.1913663663663664	0.0371971971971972	24.31931931931932
70.52552552552552	2.3033033033033035	0.13596096096096097	0.024634634634634632	21.34134134134134
58.12312312312312	14.593593593593594	0.17274774774774776	0.03064064064064064	17.01201201201201
60.28528528528528	2.4014014014014013	0.17237237237237238	0.018753753753753752	28.923923923923923
61.426426426426424	9.492492492492492	0.1394144144144144	0.015175175175175174	11.806806806806806
70.43543543543544	7.614614614614615	0.15307807807807808	0.027787787787787788	21.816816816816818
69.68468468468468	11.692692692692694	0.1560810810810811	0.03029029029029029	23.893893893893893
68.93393393393393	7.222222222222222	0.1602852852852853	0.032192192192192194	24.81981981981982
59.65465465465466	3.5225225225225225	0.1786036036036036	0.027037037037037037	23.06806806806807
63.708708708708706	5.5825825825825826	0.14594594594594595	0.028463463463463463	19.914914914914913
51.93693693693694	6.1991991991991995	0.14774774774774774	0.01625125125125125	27.34734734734735
50.01501501501502	14.173173173173174	0.17927927927927928	0.0151001001001001	5.7507507507507505
56.891891891891895	13.556556556556556	0.16846846846846847	0.02678678678678679	5.8008008008008005
45.030030030030034	2.1071071071071072	0.125	0.030465465465465465	13.258258258258259
61.966966966966964	11.202202202202201	0.15623123123123123	0.03544544544544545	8.753753753753754
61.87687687687688	5.61061061061061	0.1475975975975976	0.03852352352352352	7.302302302302302
48.24324324324324	3.1581581581581584	0.13325825825825827	0.03632132132132132	13.458458458458459
68.57357357357357	3.6626626626626626	0.1743993993993994	0.03314314314314314	14.034034034034034
74.93993993993993	13.57057057057057	0.171996996996997	0.03844844844844845	28.34834834834835
65.69069069069069	4.937937937937938	0.17267267267267267	0.025785785785785786	15.16016016016016
71.42642642642643	5.218218218218218	0.13753753753753753	0.023483483483483482	23.693693693693692
60.1951951951952	7.334334334334335	0.14301801801801803	0.03421921921921922	29.5995995995996
64.87987987987988	10.641641641641641	0.1527027027027027	0.019479479479479478	12.557557557557558
53.85885885885886	7.096096096096096	0.13851351351351351	0.01565065065065065	15.36036036036036
45.150150150150154	5.904904904904905	0.19324324324324327	0.0365965965965966	24.41941941941942
67.97297297297297	8.917917917917919	0.14872372372372372	0.019154154154154154	13.283283283283284
48.66366366366366	4.811811811811812	0.17297297297297298	0.02335835835835836	7.777777777777778
54.0990990990991	13.22022022022022	0.19752252252252253	0.02666166166166166	20.79079079079079
51.57657657657658	8.833833833833834	0.12747747747747748	0.026386386386386386	8.67867867867868
58.3033033033033	2.98998998998999	0.12642642642642643	0.022257257257257256	24.71971971971972
64.75975975975976	4.125125125125125	0.17087087087087088	0.027962962962962964	9.454454454454455
60.04504504504504	14.985985985985986	0.14782282282282283	0.03529529529529529	13.85885885885886
68.06306306306307	12.93993993993994	0.1816816816816817	0.015725725725725725	9.42942942942943
46.92192192192192	9.8988988988989	0.1265765765765766	0.01695195195195195	19.83983983983984
73.37837837837837	6.82982982982983	0.19834834834834836	0.03982482482482483	29.44944944944945
54.75975975975976	14.551551551551551	0.18040540540540542	0.017652652652652652	29.624624624624623
62.687687687687685	7.684684684684685	0.13430930930930932	0.035870870870870875	22.86786786786787
52.71771771771772	7.474474474474475	0.17912912912912915	0.03507007007007007	14.10910910910911
46.62162162162162	8.09109109109109	0.1892642642642643	0.037022022022022025	20.04004004004004
58.24324324324324	6.591591591591592	0.14564564564564564	0.036821821821821824	10.005005005005005
66.77177177177177	6.563563563563563	0.1427177177177177	0.0176026026026026	18.28828828828829
69.05405405405405	11.16016016016016	0.1783783783783784	0.019854854854854855	28.6986986986987
64.30930930930931	1.952952952952953	0.14572072072072073	0.025935935935935937	18.38838838838839
50.97597597597598	12.225225225225225	0.14984984984984986	0.03239239239239239	15.985985985985986
46.68168168168168	5.344344344344345	0.1358108108108108	0.02811311311311311	23.91891891891892
56.86186186186186	11.37037037037037	0.13903903903903905	0.018278278278278277	20.44044044044044
47.192192192192195	3.032032032032032	0.18093093093093093	0.038123123123123125	23.393393393393392
69.89489489489489	7.166166166166166	0.13783783783783785	0.032167167167167166	23.16816816816817
58.36336336336336	3.7467467467467466	0.19542042042042043	0.03539539539539539	11.23123123123123
56.951951951951955	11.95895895895896	0.13273273273273273	0.023108108108108108	5.950950950950951
58.873873873873876	9.45045045045045	0.15555555555555556	0.029164164164164164	14.95995995995996
71.96696696696696	10.543543543543544	0.137987987987988	0.035645645645645645	28.64864864864865
49.114114114114116	6.7457457457457455	0.19159159159159161	0.03527027027027027	5.6006006006006
57.82282282282282	3.4244244244244246	0.18333333333333335	0.03291791791791791	22.54254254254254
59.83483483483484	5.176176176176176	0.17942942942942944	0.01982982982982983	7.927927927927928
66.86186186186187	10.025025025025025	0.13205705705705706	0.033468468468468474	8.003003003003004
70.49549549549549	7.880880880880881	0.13693693693693693	0.029639639639639642	26.246246246246248
51.87687687687688	8.525525525525525	0.14947447447447448	0.027862862862862863	11.906906906906906
54.189189189189186	5.106106106106106	0.19692192192192193	0.017952952952952954	21.516516516516518
63.048048048048045	5.036036036036036	0.15097597597597598	0.02215715715715716	8.128128128128129
58.453453453453456	5.12012012012012	0.14451951951951952	0.01555055055055055	16.61161161161161
64.36936936936937	4.671671671671672	0.17867867867867868	0.022632632632632634	9.22922922922923
72.14714714714715	8.37137137137137	0.16418918918918918	0.016576576576576577	28.8988988988989
74.15915915915916	1.6586586586586587	0.1774774774774775	0.0372972972972973	21.89189189189189
49.44444444444444	8.637637637637638	0.12695195195195194	0.028363363363363363	12.282282282282281
45.690690690690694	2.77977977977978	0.1472972972972973	0.022407407407407407	10.105105105105105
59.14414414414414	6.255255255255255	0.1445945945945946	0.025435435435435437	14.934934934934935
46.411411411411414	5.47047047047047	0.18145645645645647	0.02526026026026026	25.82082082082082
64.81981981981981	13.248248248248249	0.17882882882882883	0.018603603603603604	17.78778778778779
50.04504504504504	6.031031031031031	0.15735735735735737	0.03902402402402402	21.04104104104104
73.25825825825825	5.5125125125125125	0.13963963963963963	0.039499499499499505	9.104104104104104
62.71771771771772	5.358358358358358	0.1431681681681682	0.033243243243243244	13.75875875875876
70.88588588588588	11.034034034034034	0.13633633633633635	0.036171171171171176	11.831831831831831
67.67267267267268	13.612612612612613	0.1292042042042042	0.021606606606606606	15.685685685685685
45.36036036036036	10.403403403403404	0.15533033033033034	0.018028028028028026	13.80880880880881
72.41741741741741	2.891891891891892	0.18190690690690692	0.016026026026026027	9.87987987987988
74.96996996996997	1.182182182182182	0.14887387387387388	0.02803803803803804	11.931931931931931
64.63963963963964	7.726726726726727	0.1966966966966967	0.03777277277277277	29.224224224224223
72.77777777777777	4.601601601601602	0.1638888888888889	0.03944944944944945	18.08808808808809
53.25825825825826	8.581581581581581	0.14129129129129128	0.03832332332332332	25.545545545545547
56.32132132132132	2.7237237237237237	0.18986486486486487	0.021506506506506505	12.182182182182181
64.03903903903904	10.94994994994995	0.16186186186186186	0.02340840840840841	17.187187187187188
70.28528528528528	2.4994994994994997	0.13506006006006005	0.02933933933933934	20.965965965965967
56.8018018018018	4.293293293293293	0.18761261261261264	0.033693693693693696	11.856856856856856
65.	3.354354354354354	0.18003003003003004	0.022357357357357357	27.64764764764765
65.6006006006006	10.697697697697699	0.17875375375375377	0.016076076076076074	6.676676676676677
66.41141141141141	6.731731731731732	0.19932432432432434	0.023533533533533532	25.045045045045047
62.567567567567565	7.838838838838839	0.1436936936936937	0.024884884884884884	14.284284284284285
51.03603603603604	2.695695695695696	0.15900900900900902	0.03592092092092092	6.451451451451452
49.02402402402402	8.287287287287286	0.18693693693693694	0.019329329329329327	27.37237237237237
72.53753753753753	4.55955955955956	0.1415915915915916	0.030815815815815818	13.033033033033034
62.267267267267265	13.78078078078078	0.18445945945945946	0.02828828828828829	14.75975975975976
68.81381381381381	3.956956956956957	0.1746996996996997	0.02591091091091091	24.96996996996997
73.85885885885885	4.041041041041041	0.13385885885885887	0.017052052052052052	24.494494494494493
71.36636636636636	3.34034034034034	0.16936936936936936	0.015925925925925927	20.165165165165167
67.61261261261261	14.845845845845846	0.14151651651651653	0.03396896896896897	6.426426426426427
65.78078078078079	6.4374374374374375	0.14692192192192194	0.018928928928928928	22.49249249249249
60.07507507507508	7.908908908908909	0.12732732732732732	0.022932932932932932	22.792792792792792
58.96396396396396	6.395395395395395	0.15457957957957957	0.03094094094094094	10.53053053053053
61.846846846846844	7.852852852852853	0.1554804804804805	0.026436436436436436	8.178178178178179
50.73573573573574	6.54954954954955	0.17477477477477477	0.030840840840840843	22.26726726726727
59.414414414414416	4.951951951951952	0.19984984984984985	0.02063063063063063	8.103103103103104
54.969969969969966	4.335335335335335	0.17372372372372374	0.0364964964964965	6.401401401401402
59.5945945945946	12.435435435435435	0.1433933933933934	0.03772272272272272	29.54954954954955
67.04204204204204	13.122122122122121	0.1641141141141141	0.03134134134134134	25.62062062062062
56.02102102102102	14.43943943943944	0.19279279279279282	0.03509509509509509	25.57057057057057
66.05105105105105	11.72072072072072	0.1587087087087087	0.02853853853853854	10.805805805805806
58.273273273273276	1.980980980980981	0.16276276276276277	0.03967467467467467	10.78078078078078
56.62162162162162	14.733733733733734	0.16253753753753755	0.016001001001001	13.583583583583584
49.62462462462462	8.16116116116116	0.16111111111111112	0.033118118118118114	6.176176176176176
60.22522522522522	3.2562562562562563	0.1650900900900901	0.015	20.265265265265267
52.087087087087085	12.981981981981981	0.17214714714714716	0.028313313313313312	5.325325325325325
61.906906906906904	1.4764764764764764	0.17965465465465466	0.022832832832832835	27.5975975975976
46.891891891891895	10.753753753753754	0.1602102102102102	0.028863863863863866	5.7007007007007005
64.06906906906907	9.058058058058059	0.16794294294294296	0.03044044044044044	21.39139139139139
63.91891891891892	9.744744744744745	0.1822822822822823	0.03429429429429429	26.696696696696698
48.06306306306306	11.804804804804805	0.13033033033033034	0.02223223223223223	15.285285285285285
45.42042042042042	1.5045045045045045	0.19384384384384384	0.02918918918918919	27.4974974974975
46.86186186186186	8.077077077077076	0.16591591591591592	0.03049049049049049	16.86186186186186
53.648648648648646	3.928928928928929	0.1623873873873874	0.036921921921921924	29.374374374374373
62.627627627627625	5.624624624624625	0.19414414414414416	0.02390890890890891	8.578578578578579
71.90690690690691	6.003003003003003	0.15945945945945947	0.0159009009009009	18.93893893893894
65.45045045045045	9.75875875875876	0.18671171171171172	0.019254254254254255	5.25025025025025
52.927927927927925	1.2242242242242243	0.15315315315315314	0.016651651651651653	6.326326326326327
45.	8.441441441441441	0.1406156156156156	0.035795795795795796	22.04204204204204
58.393393393393396	5.722722722722723	0.1822072072072072	0.020605605605605606	8.92892892892893
52.147147147147145	3.5365365365365364	0.1581831831831832	0.03864864864864865	15.76076076076076
71.93693693693693	10.24924924924925	0.15082582582582582	0.03732232232232233	17.21221221221221
61.81681681681682	2.5975975975975976	0.12972972972972974	0.02058058058058058	24.544544544544543
67.34234234234235	14.92992992992993	0.17387387387387387	0.03104104104104104	19.28928928928929
46.951951951951955	2.135135135135135	0.15750750750750753	0.028663663663663665	15.535535535535535
69.2042042042042	4.993993993993994	0.1292792792792793	0.03992492492492493	8.953953953953954
